# Supplementary material for: Reconstructing the phylodynamic history and geographic spread of the CRF01_AE-predominant HIV-1 epidemic in the Philippines from PR/RT sequences sampled from 2008 to 2018
Source: Virus Evol. 2023 Dec 7;9(2):vead073. doi: 10.1093/ve/vead073 (PMC10735293; doi:10.1093/ve/vead073)
Supplement: vead073_Supp [file vead073_supp.zip]

Archive with 5 entries (5 files):
- suppl_data/[VIRUS EVOLUTION] Supplementary Tables.docx
- suppl_data/figS1.png
- suppl_data/figs2300.png
- suppl_data/figs3300.png
- suppl_data/Supplemental File 2023.xlsx
