# Supplementary material for: Reconstructing the phylodynamic history and geographic spread of the CRF01_AE-predominant HIV-1 epidemic in the Philippines from PR/RT sequences sampled from 2008 to 2018
Source: Virus Evol. 2023 Dec 7;9(2):vead073. doi: 10.1093/ve/vead073 (PMC10735293; doi:10.1093/ve/vead073)
Supplement: vead073_Supp [file vead073_supp.zip › suppl_data/Supplemental File 2023.xlsx]

## Sheet: Details on the Supplemental Fil
Sheet name	Description
Subtype B sequences	submission, sample, and accession IDs of subtype B sequences in the study
CRF01_AE sequences	submission, sample, and accession IDs of CRF01_AE sequences in the study

## Sheet: Subtype B sequences
submission ID	sample ID	accession ID
BankIt2668175	HIV17-1057_2017-02-27	OQ428277
BankIt2668175	HIV17-1115_2017-03-02	OQ428278
BankIt2668175	HIV17-1203_2017-03-07	OQ428279
BankIt2668175	HIV17-1205_2017-03-08	OQ428280
BankIt2668175	HIV17-1229_2017-03-05	OQ428281
BankIt2668175	HIV17-1334_2017-03-15	OQ428282
BankIt2668175	HIV17-1376_2017-03-16	OQ428283
BankIt2668175	HIV17-1455_2017-03-22	OQ428284
BankIt2668175	HIV17-1543_2017-03-27	OQ428285
BankIt2668175	HIV17-1551_2017-03-28	OQ428286
BankIt2668175	HIV17-1578_2017-03-23	OQ428287
BankIt2668175	HIV17-1691_2017-04-07	OQ428288
BankIt2668175	HIV17-1702_2017-04-07	OQ428289
BankIt2668175	HIV17-1848_2017-04-21	OQ428290
BankIt2668175	HIV17-1977_2017-04-27	OQ428291
BankIt2668175	HIV17-200_2017-01-13	OQ428292
BankIt2668175	HIV17-2068_2017-05-02	OQ428293
BankIt2668175	HIV17-2218_2017-05-11	OQ428294
BankIt2668175	HIV17-2266_2017-05-15	OQ428295
BankIt2668175	HIV17-2416_2017-05-19	OQ428296
BankIt2668175	HIV17-2533_2017-05-30	OQ428297
BankIt2668175	HIV17-2537_2017-05-30	OQ428298
BankIt2668175	HIV17-2656_2017-06-07	OQ428299
BankIt2668175	HIV17-2664_2017-06-08	OQ428300
BankIt2668175	HIV17-2712_2017-06-09	OQ428301
BankIt2668175	HIV17-2748_2017-06-07	OQ428302
BankIt2668175	HIV17-281_2017-01-19	OQ428303
BankIt2668175	HIV17-2817_2017-06-14	OQ428304
BankIt2668175	HIV17-282_2017-01-18	OQ428305
BankIt2668175	HIV17-2876_2017-06-16	OQ428306
BankIt2668175	HIV17-2983_2017-06-22	OQ428307
BankIt2668175	HIV17-3013_2017-06-23	OQ428308
BankIt2668175	HIV17-3040_2017-06-27	OQ428309
BankIt2668175	HIV17-3043_2017-06-27	OQ428310
BankIt2668175	HIV17-3044_2017-06-27	OQ428311
BankIt2668175	HIV17-3047_2017-06-28	OQ428312
BankIt2668175	HIV17-3076_2017-06-29	OQ428313
BankIt2668175	HIV17-3228_2017-07-07	OQ428314
BankIt2668175	HIV17-3284_2017-07-11	OQ428315
BankIt2668175	HIV17-3367_2017-07-14	OQ428316
BankIt2668175	HIV17-3645_2017-07-27	OQ428317
BankIt2668175	HIV17-374_2017-01-26	OQ428318
BankIt2668175	HIV17-3806_2017-08-07	OQ428319
BankIt2668175	HIV17-392_2017-01-25	OQ428320
BankIt2668175	HIV17-4004_2017-08-16	OQ428321
BankIt2668175	HIV17-4035_2017-08-16	OQ428322
BankIt2668175	HIV17-4186_2017-08-23	OQ428323
BankIt2668175	HIV17-4197_2017-08-24	OQ428324
BankIt2668175	HIV17-4222_2017-08-25	OQ428325
BankIt2668175	HIV17-4375_2017-09-06	OQ428326
BankIt2668175	HIV17-4547_2017-09-03	OQ428327
BankIt2668175	HIV17-4640_2017-09-15	OQ428328
BankIt2668175	HIV17-4707_2017-09-11	OQ428329
BankIt2668175	HIV17-4712_2017-09-07	OQ428330
BankIt2668175	HIV17-4760_2017-09-25	OQ428331
BankIt2668175	HIV17-4836_2017-09-25	OQ428332
BankIt2668175	HIV17-4870_2017-09-29	OQ428333
BankIt2668175	HIV17-4955_2017-10-04	OQ428334
BankIt2668175	HIV17-5134_2017-10-14	OQ428335
BankIt2668175	HIV17-5185_2017-10-12	OQ428336
BankIt2668175	HIV17-5195_2017-10-12	OQ428337
BankIt2668175	HIV17-5228_2017-10-19	OQ428338
BankIt2668175	HIV17-5546_2017-11-03	OQ428339
BankIt2668175	HIV17-5721_2017-11-09	OQ428340
BankIt2668175	HIV17-5822_2017-11-17	OQ428341
BankIt2668175	HIV17-5875_2017-11-22	OQ428342
BankIt2668175	HIV17-5876_2017-11-22	OQ428343
BankIt2668175	HIV17-6088_2017-12-01	OQ428344
BankIt2668175	HIV17-6140_2017-12-07	OQ428345
BankIt2668175	HIV17-758_2017-02-09	OQ428346
BankIt2668175	HIV17-818_2017-02-14	OQ428347
BankIt2668175	HIV17-925_2017-02-21	OQ428348
BankIt2668175	HIV18-001_2018-01-03	OQ428349
BankIt2668175	HIV18-1220_2018-02-22	OQ428350
BankIt2668175	HIV18-1670_2018-03-09	OQ428351
BankIt2668175	HIV18-1814_2018-03-14	OQ428352
BankIt2668175	HIV18-1869_2018-03-20	OQ428353
BankIt2668175	HIV18-1983_2018-03-27	OQ428354
BankIt2668175	HIV18-1996_2018-04-02	OQ428355
BankIt2668175	HIV18-2028_2018-04-03	OQ428356
BankIt2668175	HIV18-2075_2018-04-02	OQ428357
BankIt2668175	HIV18-2436_2018-04-17	OQ428358
BankIt2668175	HIV18-2536_2018-04-25	OQ428359
BankIt2668175	HIV18-2739_2018-05-04	OQ428360
BankIt2668175	HIV18-2802_2018-05-08	OQ428361
BankIt2668175	HIV18-2878_2018-05-11	OQ428362
BankIt2668175	HIV18-2901_2018-05-16	OQ428363
BankIt2668175	HIV18-3103_2018-05-22	OQ428364
BankIt2668175	HIV18-3311_2018-06-01	OQ428365
BankIt2668175	HIV18-3312_2018-06-01	OQ428366
BankIt2668175	HIV18-3346_2018-05-03	OQ428367
BankIt2668175	HIV18-3388_2018-06-05	OQ428368
BankIt2668175	HIV18-3392_2018-06-06	OQ428369
BankIt2668175	HIV18-3417_2018-06-07	OQ428370
BankIt2668175	HIV18-366_2018-01-15	OQ428371
BankIt2668175	HIV18-3676_2018-06-20	OQ428372
BankIt2668175	HIV18-3964_2018-07-04	OQ428373
BankIt2668175	HIV18-4003_2018-05-12	OQ428374
BankIt2668175	HIV18-4202_2018-07-06	OQ428375
BankIt2668175	HIV18-4247_2018-09-07	OQ428376
BankIt2668175	HIV18-4256_2018-08-31	OQ428377
BankIt2668175	HIV18-4272_2018-09-20	OQ428378
BankIt2668175	HIV18-4376_2018-11-09	OQ428379
BankIt2668175	HIV18-4466_2018-11-12	OQ428380
BankIt2668175	HIV18-453_2018-01-19	OQ428381
BankIt2668175	HIV18-4604_2018-11-20	OQ428382
BankIt2668175	HIV18-4925_2018-12-07	OQ428383
BankIt2668175	HIV18-4967_2018-12-10	OQ428384
BankIt2668175	HIV18-4969_2018-12-11	OQ428385
BankIt2668175	HIV18-500_2018-02-23	OQ428386
BankIt2668175	HIV18-5048_2018-12-14	OQ428387
BankIt2668175	HIV18-5104_2018-12-17	OQ428388
BankIt2668175	HIV18-5464_2018-11-29	OQ428389
BankIt2668175	HIV18-5517_2018-12-28	OQ428390
BankIt2668175	HIV18-5807_2018-08-24	OQ428391
BankIt2668175	HIV18-581_2018-01-29	OQ428392
BankIt2668175	HIV18-676_2018-02-01	OQ428393
BankIt2668175	HIV18-700_2018-02-02	OQ428394
BankIt2668175	HIV18-811_2018-02-08	OQ428395
BankIt2668175	HIV19-027_2019-01-03	OQ428396
BankIt2668175	HIV19-1231_2019-03-07	OQ428397
BankIt2668175	HIV19-137_2019-01-08	OQ428398
BankIt2668175	HIV19-1403_2019-03-13	OQ428399
BankIt2668175	HIV19-1424_2019-03-13	OQ428400
BankIt2668175	HIV19-1616_2019-03-26	OQ428401
BankIt2668175	HIV19-1660_2019-03-28	OQ428402
BankIt2668175	HIV19-1662_2019-03-28	OQ428403
BankIt2668175	HIV19-1814_2019-06-05	OQ428404
BankIt2668175	HIV19-1951_2019-04-15	OQ428405
BankIt2668175	HIV19-1957_2019-04-15	OQ428406
BankIt2668175	HIV19-2374_2019-05-14	OQ428407
BankIt2668175	HIV19-2521_2019-05-21	OQ428408
BankIt2668175	HIV19-2574_2019-05-24	OQ428409
BankIt2668175	HIV19-259_2019-01-11	OQ428410
BankIt2668175	HIV19-2802_2019-06-06	OQ428411
BankIt2668175	HIV19-2984_2019-06-15	OQ428412
BankIt2668175	HIV19-3168_2019-06-27	OQ428413
BankIt2668175	HIV19-3426_2019-07-09	OQ428414
BankIt2668175	HIV19-3678_2019-07-23	OQ428415
BankIt2668175	HIV19-3782_2019-07-29	OQ428416
BankIt2668175	HIV19-3988_2019-08-06	OQ428417
BankIt2668175	HIV19-4087_2019-08-13	OQ428418
BankIt2668175	HIV19-4424_2019-09-02	OQ428419
BankIt2668175	HIV19-4595_2019-09-10	OQ428420
BankIt2668175	HIV19-4657_2019-09-11	OQ428421
BankIt2668175	HIV19-4949_2019-10-01	OQ428422
BankIt2668175	HIV19-5073_2019-10-08	OQ428423
BankIt2668175	HIV19-5094_2019-10-09	OQ428424
BankIt2668175	HIV19-5171_2019-10-14	OQ428425
BankIt2668175	HIV19-5191_2019-10-14	OQ428426
BankIt2668175	HIV19-5224_2019-10-04	OQ428427
BankIt2668175	HIV19-5225_2019-10-11	OQ428428
BankIt2668175	HIV19-5371_2019-10-23	OQ428429
BankIt2668175	HIV19-5627_2019-10-31	OQ428430
BankIt2668175	HIV19-5632_2019-11-05	OQ428431
BankIt2668175	HIV19-5691_2019-11-11	OQ428432
BankIt2668175	HIV19-582_2019-01-31	OQ428433
BankIt2668175	HIV19-5969_2019-11-06	OQ428434
BankIt2668175	HIV19-6099_2019-12-05	OQ428435
BankIt2668175	HIV19-6102_2019-11-22	OQ428436
BankIt2668175	HIV19-6118_2019-12-06	OQ428437
BankIt2668175	HIV19-6258_2019-12-13	OQ428438
BankIt2668175	HIV19-705_2019-02-06	OQ428439
BankIt2668175	HIV19-825_2019-01-18	OQ428440
BankIt2668175	HIV19-839_2019-02-14	OQ428441
BankIt2668175	HIV19-975_2019-02-21	OQ428442
BankIt2668175	VL20-0446_2020-01-24	OQ428443
BankIt2668175	VL20-0489_2020-01-27	OQ428444
BankIt2668175	VL20-0541_2020-01-29	OQ428445
BankIt2668175	VL20-0611_2020-02-03	OQ428446
BankIt2668175	R13-MTB_2014-02-14	OQ428447
BankIt2668175	HIV14-058_2014-02-18	OQ428448
BankIt2668175	HIV14-076_2014-02-28	OQ428449
BankIt2668175	HIV14-120_2014-04-07	OQ428450
BankIt2668175	HIV14-122_2014-04-07	OQ428451
BankIt2668175	HIV14-203_2014-06-09	OQ428452
BankIt2668175	HIV14-497_2014-11-04	OQ428453
BankIt2668175	HIV14-498_2014-11-14	OQ428454
BankIt2668175	HIV14-537_2014-11-20	OQ428455
BankIt2668175	HIV15-059_2015-01-20	OQ428456
BankIt2668175	HIV15-1029_2015-08-13	OQ428457
BankIt2668175	HIV15-1160_2015-09-03	OQ428458
BankIt2668175	HIV15-1245_2015-09-12	OQ428459
BankIt2668175	HIV15-1371_2015-10-05	OQ428460
BankIt2668175	HIV15-1502_2015-10-16	OQ428461
BankIt2668175	HIV15-1508_2015-10-16	OQ428462
BankIt2668175	HIV15-1540_2015-10-22	OQ428463
BankIt2668175	HIV15-1555_2015-10-26	OQ428464
BankIt2668175	HIV15-1590_2015-10-30	OQ428465
BankIt2668175	HIV15-1592_2015-10-30	OQ428466
BankIt2668175	HIV15-1854_2015-12-08	OQ428467
BankIt2668175	HIV15-1873_2015-12-11	OQ428468
BankIt2668175	HIV15-1921_2015-12-15	OQ428469
BankIt2668175	HIV15-257_2015-03-12	OQ428470
BankIt2668175	HIV15-384_2015-04-24	OQ428471
BankIt2668175	HIV15-429_2015-04-20	OQ428472
BankIt2668175	HIV15-873_2015-07-20	OQ428473
BankIt2668175	HIV15-879_2015-07-20	OQ428474
BankIt2668175	HIV15-902_2015-07-23	OQ428475
BankIt2668175	HIV16-1025_2016-03-18	OQ428476
BankIt2668175	HIV16-1027_2016-03-18	OQ428477
BankIt2668175	HIV16-1048_2016-03-21	OQ428478
BankIt2668175	HIV16-1096_2016-03-31	OQ428479
BankIt2668175	HIV16-1142_2016-04-04	OQ428480
BankIt2668175	HIV16-1228_2016-04-12	OQ428481
BankIt2668175	HIV16-1257_2016-04-13	OQ428482
BankIt2668175	HIV16-1260_2016-04-14	OQ428483
BankIt2668175	HIV16-1308_2016-04-20	OQ428484
BankIt2668175	HIV16-1339_2016-04-22	OQ428485
BankIt2668175	HIV16-1459_2016-05-03	OQ428486
BankIt2668175	HIV16-1476_2016-05-04	OQ428487
BankIt2668175	HIV16-1501_2016-05-06	OQ428488
BankIt2668175	HIV16-1538_2016-05-11	OQ428489
BankIt2668175	HIV16-1625_2016-05-14	OQ428490
BankIt2668175	HIV16-1640_2016-05-19	OQ428491
BankIt2668175	HIV16-1647_2016-05-17	OQ428492
BankIt2668175	HIV16-1716_2016-05-19	OQ428493
BankIt2668175	HIV16-1810_2016-05-27	OQ428494
BankIt2668175	HIV16-1818_2016-05-27	OQ428495
BankIt2668175	HIV16-1822_2016-05-22	OQ428496
BankIt2668175	HIV16-1898_2016-06-07	OQ428497
BankIt2668175	HIV16-1926_2016-06-07	OQ428498
BankIt2668175	HIV16-1999_2016-06-10	OQ428499
BankIt2668175	HIV16-2022_2016-06-13	OQ428500
BankIt2668175	HIV16-2176_2016-06-27	OQ428501
BankIt2668175	HIV16-2269_2016-07-04	OQ428502
BankIt2668175	HIV16-2277_2016-07-07	OQ428503
BankIt2668175	HIV16-2306_2016-07-07	OQ428504
BankIt2668175	HIV16-2309_2016-07-07	OQ428505
BankIt2668175	HIV16-2311_2016-07-07	OQ428506
BankIt2668175	HIV16-2398_2016-07-08	OQ428507
BankIt2668175	HIV16-2403_2016-06-29	OQ428508
BankIt2668175	HIV16-2411_2016-07-13	OQ428509
BankIt2668175	HIV16-2489_2016-07-18	OQ428510
BankIt2668175	HIV16-2561_2016-07-25	OQ428511
BankIt2668175	HIV16-2616_2016-07-12	OQ428512
BankIt2668175	HIV16-2906_2016-08-15	OQ428513
BankIt2668175	HIV16-2957_2016-08-12	OQ428514
BankIt2668175	HIV16-3017_2016-08-23	OQ428515
BankIt2668175	HIV16-3093_2016-08-25	OQ428516
BankIt2668175	HIV16-3130_2016-08-26	OQ428517
BankIt2668175	HIV16-3204_2016-09-01	OQ428518
BankIt2668175	HIV16-3255_2016-09-05	OQ428519
BankIt2668175	HIV16-3329_2016-09-08	OQ428520
BankIt2668175	HIV16-3444_2016-09-16	OQ428521
BankIt2668175	HIV16-3486_2016-09-20	OQ428522
BankIt2668175	HIV16-3752_2016-10-04	OQ428523
BankIt2668175	HIV16-3817_2016-10-11	OQ428524
BankIt2668175	HIV16-384_2016-02-18	OQ428525
BankIt2668175	HIV16-3850_2016-10-13	OQ428526
BankIt2668175	HIV16-386_2016-02-01	OQ428527
BankIt2668175	HIV16-3860_2016-10-14	OQ428528
BankIt2668175	HIV16-4170_2016-10-18	OQ428529
BankIt2668175	HIV16-4210_2016-11-08	OQ428530
BankIt2668175	HIV16-4303_2016-11-15	OQ428531
BankIt2668175	HIV16-4583_2016-12-07	OQ428532
BankIt2668175	HIV16-4772_2016-12-20	OQ428533
BankIt2668175	HIV16-4895_2016-12-27	OQ428534
BankIt2668175	HIV16-4896_2016-12-27	OQ428535
BankIt2668175	HIV16-630_2016-02-18	OQ428536
BankIt2668175	HIV16-681_2016-02-20	OQ428537
BankIt2668175	HIV16-771_2016-02-26	OQ428538
BankIt2668175	HIV17-514_2017-01-31	OQ428539
BankIt2668175	HIV17-646_2017-02-06	OQ428540
BankIt2668175	HIV14-267_2014-07-11	OQ428541

## Sheet: CRF01_AE sequences
submission ID	sample ID	accession ID
BankIt2687487	AEP0958_2017-01-17_PH_M__25_2012_22	OQ710464
BankIt2687964	AEP1510_ND_PH_M__34__	OQ710465
BankIt2687979	AEP0158_2014-12-17_PH_F__26__	OQ710466
BankIt2687979	AEP1480_2009-01-13_PH_M_MSM_26_2009_25	OQ710467
BankIt2687979	AEP1434_2010-09-20_PH_M_MSM_26_2008_23	OQ710468
BankIt2687979	AEP1498_2010-01-12_PH_M_MSM_33_2010_33	OQ710469
BankIt2688002	AEP1504_ND_PH_M__29__	OQ710470
BankIt2688002	AEP0001_ND_PH_M_MSM_ND_ND_ND	OQ710471
BankIt2688002	AEP0069_ND_PH_M__32__	OQ710472
BankIt2688002	AEP1503_ND_PH_M_ND_33_ND_ND	OQ710473
BankIt2688002	AEP1505_ND_PH_M_ND_29_ND_ND	OQ710474
BankIt2688002	AEP1506_ND_PH_M__35__	OQ710475
BankIt2688002	AEP1507_ND_PH_M__30__	OQ710476
BankIt2688002	AEP1508_ND_PH_M_ND_35_ND_ND	OQ710477
BankIt2688002	AEP1509_ND_PH_M_ND_38_ND_ND	OQ710478
BankIt2688002	AEP1514_ND_PH_M_ND_32_ND_ND	OQ710479
BankIt2688002	AEP1515_ND_PH_M__25__	OQ710480
BankIt2688002	AEP1516_ND_PH_M__27__	OQ710481
BankIt2688017	AEP0364_2016-07-05_PH_M_MSM_28_2013_27	OQ710482
BankIt2688017	AEP0767_2017-05-18_PH_M__29_2014_26	OQ710483
BankIt2688017	AEP0710_2017-10-20_PH_M_ND_30_2012_25	OQ710484
BankIt2688017	AEP0690_2018-02-13_PH_M__25_2016_23	OQ710485
BankIt2688017	AEP0628_2017-01-10_PH_M_ND_32_2016_32	OQ710486
BankIt2688017	AEP0624_2017-10-26_PH_M__34_2016_33	OQ710487
BankIt2688017	AEP0591_2017-08-31_PH_F_IDU_35_2006_26	OQ710488
BankIt2688017	AEP0539_2016-11-22_PH_M_ND_26_ND_ND	OQ710489
BankIt2688017	AEP0477_2017-08-31_PH_M_MSM_21_2015_29	OQ710490
BankIt2688017	AEP0257_2016-04-11_PH_M_MSM_29_2015_28	OQ710491
BankIt2688017	AEP0126_2017-08-22_PH_M_MSM_27_2014_23	OQ710492
BankIt2688017	AEP0095_2015-08-14_PH_M_MSM_38_2012_35	OQ710493
BankIt2688017	AEP1477_2009-11-17_PH_M_MSM_44_2009_42	OQ710494
BankIt2688017	AEP1438_2008-10-07_PH_M_MSM_25_2008_24	OQ710495
BankIt2688017	AEP1411_2010-03-16_PH_M_HET_24_2010_23	OQ710496
BankIt2688017	AEP1389_2008-12-16_PH_M_MSM_22_2009_23	OQ710497
BankIt2688017	AEP1335_2015-04-19_PH_M_MSM_24_2015_24	OQ710498
BankIt2688017	AEP1271_2015-01-10_PH_M_MSM_23_2015_23	OQ710499
BankIt2688017	AEP1242_2018-01-26_PH_M__29_2011_22	OQ710500
BankIt2688017	AEP1227_2018-07-09_PH_M_ND_39_2015_36	OQ710501
BankIt2688017	AEP1211_2018-06-19_PH_M_ND_31_ND_ND	OQ710502
BankIt2688017	AEP1176_2018-05-09_PH_M__46_2015_42	OQ710503
BankIt2688017	AEP1066_2018-01-04_PH_M_MSM_35_2015_33	OQ710504
BankIt2688017	AEP0964_2017-10-24_PH_M_ND_26_ND_ND	OQ710505
BankIt2688017	AEP0945_2018-04-17_PH_M__28_2016_25	OQ710506
BankIt2688017	AEP0872_2017-08-17_PH_M_MSM_31_2016_29	OQ710507
BankIt2688017	AEP0827_2017-07-18_PH_M__28_2016_27	OQ710508
BankIt2688017	AEP1525_2015-04-19_PH__MSM__2015_19	OQ710509
BankIt2688017	AEP1519_2018-05-05_PH_M_ND_31_ND_ND	OQ710510
BankIt2688017	AEP1520_2018-05-18_PH_M__31__	OQ710511
BankIt2688017	AEP1521_2018-05-18_PH_M__22__	OQ710512
BankIt2688017	AEP1522_2018-06-11_PH_M__26__	OQ710513
BankIt2688017	AEP1524_2015-12-10_PH__MSM__2015_26	OQ710514
BankIt2688017	AEP1526_2015-10-24_PH__MSM__2015_25	OQ710515
BankIt2688017	AEP0739_2017-05-12_PH_F_MTC_14_2009_6	OQ710516
BankIt2688017	AEP0456_2016-08-31_PH_M__37_2012_33	OQ710517
BankIt2688017	AEP0002_2016-04-22_PH_M_MSM_32_2012_28	OQ710518
BankIt2688017	AEP0003_2013-04-29_PH_M_MSM_38_2013_38	OQ710519
BankIt2688017	AEP0008_2013-05-23_PH_M_MTC_5_2008_1	OQ710520
BankIt2688017	AEP0009_2014-05-06_PH_F_HET_45_ND_37	OQ710521
BankIt2688017	AEP0012_2013-06-24_PH_M_MSM_23_2013_23	OQ710522
BankIt2688017	AEP0016_2013-08-06_PH_M_MSM_20_2012_20	OQ710523
BankIt2688017	AEP0022_2013-09-19_PH_M_MSM_34_2011_32	OQ710524
BankIt2688017	AEP0023_2013-09-20_PH_M_MSM_28_2012_27	OQ710525
BankIt2688017	AEP0026_2013-12-09_PH_M_MSM_28_2012_26	OQ710526
BankIt2688017	AEP0028_2014-01-06_PH_M_MSM_38_2012_36	OQ710527
BankIt2688017	AEP0029_2014-01-15_PH_F_HET_31_2012_30	OQ710528
BankIt2688017	AEP0029_2016-06-10_PH_M_HET_34_2012_30	OQ710529
BankIt2688017	AEP0030_2014-01-24_PH_M_MSM_23_2012_20	OQ710530
BankIt2688017	AEP0031_2014-01-24_PH_M_MSM_31_2010_27	OQ710531
BankIt2688017	AEP0032_2014-01-28_PH_M_MSM_31_2011_28	OQ710532
BankIt2688017	AEP0035_2014-02-26_PH_M_MSM_28_2011_25	OQ710533
BankIt2688017	AEP0040_2014-03-15_PH_M_MSM_24_2014_24	OQ710534
BankIt2688017	AEP0042_2014-03-21_PH_M_MSM_37_2010_31	OQ710535
BankIt2688017	AEP0043_2014-03-31_PH_M_MSM_26_2013_26	OQ710536
BankIt2688017	AEP0045_2014-04-07_PH_M_ND_25_ND_ND	OQ710537
BankIt2688017	AEP0049_2014-05-13_PH_M_MSM_29_2012_32	OQ710538
BankIt2688017	AEP0050_2014-05-15_PH_M__50__	OQ710539
BankIt2688017	AEP0051_2014-03-25_PH_M_MSM_31_2009_27	OQ710540
BankIt2688017	AEP0053_2014-06-20_PH_M_ND_36_ND_ND	OQ710541
BankIt2688017	AEP0055_2014-07-04_PH_M_MSM_28_2011_27	OQ710542
BankIt2688017	AEP0056_2014-06-24_PH_M_MSM_36_2012_25	OQ710543
BankIt2688017	AEP0058_2014-07-22_PH_M_ND_34_ND_ND	OQ710544
BankIt2688017	AEP0059_2014-06-26_PH_M_MSM_30_2013_29	OQ710545
BankIt2688017	AEP0060_2014-06-27_PH_M_ND_29_ND_ND	OQ710546
BankIt2688017	AEP0060_2016-01-11_PH_M_ND_29_ND_ND	OQ710547
BankIt2688017	AEP0061_2014-09-08_PH_M_ND_33_ND_ND	OQ710548
BankIt2688017	AEP0062_2014-09-16_PH_M_MSM_28_2014_23	OQ710549
BankIt2688017	AEP0063_2014-10-07_PH_M__39_2014_39	OQ710550
BankIt2688017	AEP0065_2014-10-20_PH_M_MSM_31_2011_28	OQ710551
BankIt2688017	AEP0066_2014-10-13_PH_M_MSM_51_2014_51	OQ710552
BankIt2688017	AEP0068_2014-11-05_PH_M_MSM_32_2013_30	OQ710553
BankIt2688017	AEP0069_2014-11-07_PH_M_ND_32_ND_ND	OQ710554
BankIt2688017	AEP0070_2014-11-15_PH_M_MSM_26_2012_24	OQ710555
BankIt2688017	AEP0782_2017-06-19_PH_M_MSM_32_2015_32	OQ710556
BankIt2688017	AEP0783_2017-06-20_PH_M_ND_35_ND_ND	OQ710557
BankIt2688017	AEP0785_2017-06-22_PH_M__37_2010_29	OQ710558
BankIt2688017	AEP0787_2017-06-27_PH_M__24_2016_23	OQ710559
BankIt2688017	AEP0789_2017-06-27_PH_M__29_2015_27	OQ710560
BankIt2688017	AEP0792_2017-06-27_PH_M_MSM_30_2016_29	OQ710561
BankIt2688017	AEP0795_2017-06-29_PH_M_MSM_30_2014_27	OQ710562
BankIt2688017	AEP0797_2017-06-29_PH_M__29_2016_27	OQ710563
BankIt2688017	AEP0799_2017-06-30_PH_M_MSM_23_2015_21	OQ710564
BankIt2688017	AEP0800_2017-07-03_PH_M_MSM_29_2016_28	OQ710565
BankIt2688017	AEP0802_2017-07-03_PH_M__30_2013_26	OQ710566
BankIt2688017	AEP0803_2017-07-03_PH_M_MSM_28_2012_23	OQ710567
BankIt2688017	AEP0805_2017-07-04_PH_M__31_2015_29	OQ710568
BankIt2688017	AEP0807_2017-07-04_PH_M_MSM_28_2014_26	OQ710569
BankIt2688017	AEP0808_2017-01-20_PH_M__29_2013_25	OQ710570
BankIt2688017	AEP0810_2017-07-10_PH_M_MSM_32_2015_29	OQ710571
BankIt2688017	AEP0811_2017-01-10_PH_M_MSM_24_2017_24	OQ710572
BankIt2688017	AEP0813_2017-07-11_PH_M__37_2013_32	OQ710573
BankIt2688017	AEP0814_2017-07-13_PH_M__43_2016_42	OQ710574
BankIt2688017	AEP0815_2017-07-06_PH_M__30_2015_28	OQ710575
BankIt2688017	AEP0816_2017-01-23_PH_M_MSM_42_2013_39	OQ710576
BankIt2688017	AEP0817_2017-06-29_PH_M__33_2015_31	OQ710577
BankIt2688017	AEP0818_2017-07-14_PH_M_MSM_33_2012_28	OQ710578
BankIt2688017	AEP0819_2017-07-14_PH_M__34_2015_33	OQ710579
BankIt2688017	AEP0822_2017-01-24_PH_M_MSM_26_2016_25	OQ710580
BankIt2688017	AEP0823_2017-07-18_PH_M_MSM_34_2016_33	OQ710581
BankIt2688017	AEP0824_2017-07-18_PH_M_MSM_26_2017_25	OQ710582
BankIt2688017	AEP0826_2017-07-18_PH_M__29_2015_27	OQ710583
BankIt2688017	AEP0828_2017-07-19_PH_M__28_2014_25	OQ710584
BankIt2688017	AEP0829_2017-07-20_PH_M_ND_31_ND_ND	OQ710585
BankIt2688017	AEP0830_2017-06-22_PH_M_MSM_47_2015_47	OQ710586
BankIt2688017	AEP0831_2017-07-20_PH_M_MSM_25_2016_24	OQ710587
BankIt2688017	AEP0832_2017-07-24_PH_M_MSM_31_2016_30	OQ710588
BankIt2688017	AEP0834_2017-07-27_PH_M_MSM_27_2017_27	OQ710589
BankIt2688017	AEP0836_2017-07-28_PH_M_MSM_26_2015_24	OQ710590
BankIt2688017	AEP0837_2017-07-31_PH_F_HET_34_2011_29	OQ710591
BankIt2688017	AEP0838_2017-07-28_PH_M__32__	OQ710592
BankIt2688017	AEP0839_2017-08-01_PH_M_MSM_28_2015_35	OQ710593
BankIt2688017	AEP0843_2017-08-03_PH_M_ND_31_ND_ND	OQ710594
BankIt2688017	AEP0844_2017-08-03_PH_M_MSM_27_2014_24	OQ710595
BankIt2688017	AEP0845_2017-08-03_PH_M__19_2015_17	OQ710596
BankIt2688017	AEP0846_2017-08-04_PH_M_MSM_32_2015_32	OQ710597
BankIt2688017	AEP0848_2017-08-07_PH_M_MSM_30_2016_30	OQ710598
BankIt2688017	AEP0849_2017-08-07_PH_M_MSM_25_2017_25	OQ710599
BankIt2688017	AEP0850_2017-08-07_PH_M_MSM_34_2017_34	OQ710600
BankIt2688017	AEP0851_2017-08-08_PH_M_MSM_48_2012_42	OQ710601
BankIt2688017	AEP0853_2017-08-10_PH_M_HET_26_ND_25	OQ710602
BankIt2688017	AEP0857_2017-07-20_PH_M__26_2016_25	OQ710603
BankIt2688017	AEP0858_2017-08-11_PH_F__23_2015_20	OQ710604
BankIt2688017	AEP0859_2017-08-10_PH_M__26_2015_24	OQ710605
BankIt2688017	AEP0860_2017-08-11_PH_M__26_2016_25	OQ710606
BankIt2688017	AEP0861_2017-08-11_PH_M_MSM_35_2017_34	OQ710607
BankIt2688017	AEP0862_2017-08-14_PH_M_HET_24_2014_21	OQ710608
BankIt2688017	AEP0863_2017-08-14_PH_M__38_2015_36	OQ710609
BankIt2688017	AEP0864_2017-07-25_PH_M__30_2015_28	OQ710610
BankIt2688017	AEP0865_2017-07-18_PH_M__33__	OQ710611
BankIt2688017	AEP0868_2017-08-16_PH_M__40_2009_32	OQ710612
BankIt2688017	AEP0870_2017-08-18_PH_M__28_2011_23	OQ710613
BankIt2688017	AEP0871_2017-08-18_PH_M__25_2016_25	OQ710614
BankIt2688017	AEP0872_2018-05-15_PH_M_MSM_31_2016_29	OQ710615
BankIt2688017	AEP0873_2017-08-22_PH_M_HET_21_2015_19	OQ710616
BankIt2688017	AEP0874_2017-08-22_PH_M__31__	OQ710617
BankIt2688017	AEP0875_2017-08-22_PH_M__48_2014_40	OQ710618
BankIt2688017	AEP0877_2017-08-22_PH_M_MSM_23_2015_21	OQ710619
BankIt2688017	AEP0878_2017-08-23_PH_M__33_2009_24	OQ710620
BankIt2688017	AEP0879_2017-08-24_PH_M_MSM_27_2014_24	OQ710621
BankIt2688017	AEP0880_2017-08-24_PH_M_MSM_32_2016_31	OQ710622
BankIt2688017	AEP0881_2017-08-24_PH_M__30_2016_30	OQ710623
BankIt2688017	AEP0883_2017-08-25_PH_M_MSM_29_2013_25	OQ710624
BankIt2688017	AEP0885_2017-08-25_PH_M__34_2011_28	OQ710625
BankIt2688017	AEP0886_2017-08-29_PH_M__33_2015_32	OQ710626
BankIt2688017	AEP0887_2017-08-30_PH_M_MSM_36_2017_36	OQ710627
BankIt2688017	AEP0888_2017-08-30_PH_M_ND_35_ND_ND	OQ710628
BankIt2688017	AEP0889_2017-09-04_PH_M_MSM_29_2015_27	OQ710629
BankIt2688017	AEP0892_2017-09-02_PH_M_MSM_45_2011_39	OQ710630
BankIt2688017	AEP0893_2017-09-02_PH_M_MSM_31_2016_30	OQ710631
BankIt2688017	AEP0895_2017-09-07_PH_M_HET_32_2015_30	OQ710632
BankIt2688017	AEP0896_2017-08-29_PH_M__25_2012_20	OQ710633
BankIt2688017	AEP0897_2017-09-08_PH_M__36_2015_34	OQ710634
BankIt2688017	AEP0898_2017-01-11_PH_M__31_2016_31	OQ710635
BankIt2688017	AEP0901_2017-09-11_PH_M_MSM_26_2016_25	OQ710636
BankIt2688017	AEP0902_2017-09-11_PH_M_MSM_32_2016_31	OQ710637
BankIt2688017	AEP0903_2017-09-11_PH_M_MSM_28_2017_28	OQ710638
BankIt2688017	AEP0904_2017-09-15_PH_M_HET_24_ND_24	OQ710639
BankIt2688017	AEP0906_2017-09-15_PH_M_ND_27_ND_ND	OQ710640
BankIt2688017	AEP0907_2017-07-19_PH_M_MSM_35_2016_35	OQ710641
BankIt2688017	AEP0908_2017-08-02_PH_M_MSM_35_2015_33	OQ710642
BankIt2688017	AEP0908_2018-05-09_PH_M_MSM_36_2015_33	OQ710643
BankIt2688017	AEP0909_2017-09-06_PH_M_MSM_39_2015_37	OQ710644
BankIt2688017	AEP0913_2017-08-16_PH_M_MSM_32_2014_29	OQ710645
BankIt2688017	AEP0914_2017-09-20_PH_M_MSM_30_2016_30	OQ710646
BankIt2688017	AEP0914_2017-09-13_PH_M_MSM_31_2016_30	OQ710647
BankIt2688017	AEP0915_2017-09-20_PH_M__31__	OQ710648
BankIt2688017	AEP0916_2017-09-22_PH_M_MSM_31_2016_29	OQ710649
BankIt2688017	AEP0917_2017-09-22_PH_M__32_2013_27	OQ710650
BankIt2688017	AEP0919_2017-09-25_PH_M_MSM_27_2016_26	OQ710651
BankIt2688017	AEP0920_2017-09-26_PH_M__27_2013_22	OQ710652
BankIt2688017	AEP0921_2017-09-27_PH_M__20_2016_18	OQ710653
BankIt2688017	AEP0923_2017-09-28_PH_M__24_2016_24	OQ710654
BankIt2688017	AEP0925_2017-09-29_PH_M_MSM_35_2017_34	OQ710655
BankIt2688017	AEP0926_2017-10-02_PH_M__29_2014_26	OQ710656
BankIt2688017	AEP0927_2017-10-04_PH_M__30_2017_29	OQ710657
BankIt2688017	AEP0929_2017-10-05_PH_M_MSM_54_2017_53	OQ710658
BankIt2688017	AEP0930_2017-10-05_PH_M_MSM_30_2016_29	OQ710659
BankIt2688017	AEP0932_2017-09-26_PH_M__25__	OQ710660
BankIt2688017	AEP0933_2017-09-29_PH_M__27_2012_21	OQ710661
BankIt2688017	AEP0934_2017-10-06_PH_M_MSM_36_2010_29	OQ710662
BankIt2688017	AEP0935_2017-10-05_PH_M_ND_28_ND_ND	OQ710663
BankIt2688017	AEP0937_2017-10-06_PH_M__32_2015_30	OQ710664
BankIt2688017	AEP0938_2017-10-06_PH_M__28_2014_25	OQ710665
BankIt2688017	AEP0939_2017-10-06_PH_M__27_2015_25	OQ710666
BankIt2688017	AEP0941_2017-02-10_PH_M_MSM_30_2011_25	OQ710667
BankIt2688017	AEP0941_2017-10-10_PH_M_MSM_31_2011_25	OQ710668
BankIt2688017	AEP0942_2017-10-10_PH_M_MTC_1_2017_0	OQ710669
BankIt2688017	AEP0943_2017-10-11_PH_M__30_2016_29	OQ710670
BankIt2688017	AEP0944_2017-10-04_PH_M_ND_28_ND_ND	OQ710671
BankIt2688017	AEP0945_2017-10-04_PH_M_ND_27_2016_25	OQ710672
BankIt2688017	AEP0948_2017-10-11_PH_M_MSM_39_2015_36	OQ710673
BankIt2688017	AEP0949_2017-10-12_PH_M_MSM_36_2013_32	OQ710674
BankIt2688017	AEP0952_2017-10-18_PH_M_MSM_37_2017_32	OQ710675
BankIt2688017	AEP0954_2017-10-19_PH_M_MSM_27_2016_26	OQ710676
BankIt2688017	AEP0955_2017-09-29_PH_M__30_2013_25	OQ710677
BankIt2688017	AEP0956_2017-10-19_PH_M__28_2017_27	OQ710678
BankIt2688017	AEP0957_2017-10-19_PH_M_ND_29_ND_ND	OQ710679
BankIt2688017	AEP0960_2017-10-03_PH_M__23__	OQ710680
BankIt2688017	AEP0961_2017-01-27_PH_M__23_2015_20	OQ710681
BankIt2688017	AEP0962_2017-10-23_PH_M_MSM_28_2017_28	OQ710682
BankIt2688017	AEP0963_2017-10-23_PH_M_MSM_39_2014_36	OQ710683
BankIt2688017	AEP0965_2017-10-26_PH_M_MSM_24_2017_24	OQ710684
BankIt2688017	AEP0966_2017-10-27_PH_M_MSM_24_2015_23	OQ710685
BankIt2688017	AEP0967_2017-10-27_PH_M__27_2016_25	OQ710686
BankIt2688017	AEP0968_2017-10-30_PH_M_ND_32_2011_27	OQ710687
BankIt2688017	AEP0969_2017-10-30_PH_M_MSM_34_2013_29	OQ710688
BankIt2688017	AEP0970_2017-11-02_PH_M__29_2016_28	OQ710689
BankIt2688017	AEP0972_2017-11-06_PH_M_MSM_31_2017_30	OQ710690
BankIt2688017	AEP0976_2017-02-02_PH_F_HET_46_2002_32	OQ710691
BankIt2688017	AEP0977_2017-02-02_PH_M__29_2015_27	OQ710692
BankIt2688017	AEP0978_2017-02-03_PH_M_MSM_27_2016_26	OQ710693
BankIt2688017	AEP0979_2017-11-10_PH_M__28_2016_28	OQ710694
BankIt2688017	AEP0980_2017-11-10_PH_M__30_2016_29	OQ710695
BankIt2688017	AEP0981_2017-11-09_PH_M__26_2017_25	OQ710696
BankIt2688017	AEP0983_2017-11-09_PH_M_ND_39_ND_ND	OQ710697
BankIt2688017	AEP0984_2017-11-16_PH_M_ND_33_ND_ND	OQ710698
BankIt2688017	AEP0985_2017-10-30_PH_M_MSM_30_2015_28	OQ710699
BankIt2688017	AEP0986_2017-10-21_PH_M_MSM_30_2018_31	OQ710700
BankIt2688017	AEP0987_2017-10-20_PH_M_MSM_25_2012_20	OQ710701
BankIt2688017	AEP0989_2017-11-17_PH_M_ND_25_ND_ND	OQ710702
BankIt2688017	AEP0991_2017-11-20_PH_M_MSM_29_2015_27	OQ710703
BankIt2688017	AEP0992_2017-11-20_PH_M_ND_27_ND_ND	OQ710704
BankIt2688017	AEP0993_2017-11-21_PH_M_MSM_27_2017_27	OQ710705
BankIt2688017	AEP0994_2017-11-21_PH_M_MSM_19_2017_19	OQ710706
BankIt2688017	AEP0997_2017-11-23_PH_M_MSM_33_2011_26	OQ710707
BankIt2688017	AEP0998_2017-11-23_PH_M_ND_34_2013_30	OQ710708
BankIt2688017	AEP0999_2017-11-02_PH_F__24_2014_21	OQ710709
BankIt2688017	AEP1000_2017-11-24_PH_M_MSM_27_2015_24	OQ710710
BankIt2688017	AEP1001_2017-11-24_PH_M_MSM_51_2015_49	OQ710711
BankIt2688017	AEP1002_2017-11-24_PH_M__25_2016_23	OQ710712
BankIt2688017	AEP1003_2017-11-24_PH_M_MSM_30_2017_30	OQ710713
BankIt2688017	AEP1005_2017-02-02_PH_M__32_2014_29	OQ710714
BankIt2688017	AEP1006_2017-02-21_PH_M_MSM_24_2017_24	OQ710715
BankIt2688017	AEP1006_2017-11-25_PH_M_MSM_25_2017_24	OQ710716
BankIt2688017	AEP1007_2017-02-03_PH_M__25_2016_24	OQ710717
BankIt2688017	AEP1007_2018-02-20_PH_M__26_2016_24	OQ710718
BankIt2688017	AEP1008_2017-02-03_PH_M_MSM_27_2016_26	OQ710719
BankIt2688017	AEP1010_2017-12-04_PH_M_MSM_23_ND_20	OQ710720
BankIt2688017	AEP1013_2017-12-07_PH_M_MSM_29_2013_26	OQ710721
BankIt2688017	AEP1014_2017-02-03_PH_M__28_2015_27	OQ710722
BankIt2688017	AEP1016_2017-12-07_PH_M_MSM_40_2017_39	OQ710723
BankIt2688017	AEP1018_2017-12-07_PH_M_ND_30_ND_ND	OQ710724
BankIt2688017	AEP1019_2017-11-28_PH_M_ND_36_ND_ND	OQ710725
BankIt2688017	AEP1020_2017-12-07_PH_M__32_2013_27	OQ710726
BankIt2688017	AEP1021_2017-12-11_PH_M_MSM_28_2014_25	OQ710727
BankIt2688017	AEP1022_2017-12-11_PH_M_MSM_35_2014_33	OQ710728
BankIt2688017	AEP1023_2017-12-11_PH_M__32_2012_27	OQ710729
BankIt2688017	AEP1024_2017-12-13_PH_M_MSM_26_2015_24	OQ710730
BankIt2688017	AEP1025_2017-12-12_PH_M_MSM_32_2013_28	OQ710731
BankIt2688017	AEP1026_2017-12-15_PH_M_MSM_25_2016_25	OQ710732
BankIt2688017	AEP1027_2017-12-12_PH_M__23_2016_21	OQ710733
BankIt2688017	AEP1028_2017-12-18_PH_M_MSM_24_2016_22	OQ710734
BankIt2688017	AEP1029_2017-12-11_PH_M__25_2016_23	OQ710735
BankIt2688017	AEP1031_2017-12-22_PH_M_HET_26_ND_24	OQ710736
BankIt2688017	AEP1032_2017-12-22_PH_M_ND_37_ND_ND	OQ710737
BankIt2688017	AEP1033_2017-12-29_PH_M_MSM_32_2016_31	OQ710738
BankIt2688017	AEP1034_2017-12-27_PH_F_MTC_3.5_2014_0	OQ710739
BankIt2688017	AEP1035_2017-12-25_PH_M_MSM_31_2013_25	OQ710740
BankIt2688017	AEP1036_2017-12-29_PH_M_MSM_23_2015_21	OQ710741
BankIt2688017	AEP1037_2017-12-29_PH_M_MSM_28_2017_28	OQ710742
BankIt2688017	AEP1038_2017-12-29_PH_M_MSM_30_2014_30	OQ710743
BankIt2688017	AEP1039_2017-12-29_PH_M_HET_32_2013_31	OQ710744
BankIt2688017	AEP1040_2017-12-29_PH_M_MSM_29_2014_25	OQ710745
BankIt2688017	AEP1041_2017-12-29_PH_M_ND_28_ND_ND	OQ710746
BankIt2688017	AEP1044_2017-02-08_PH_M__26_2016_25	OQ710747
BankIt2688017	AEP1047_2017-02-01_PH_M__24_2016_23	OQ710748
BankIt2688017	AEP1050_2017-02-10_PH_M__31_2014_28	OQ710749
BankIt2688017	AEP1053_2017-02-16_PH_M_MSM_38_2011_33	OQ710750
BankIt2688017	AEP1054_2017-02-17_PH_M_MSM_33_2015_31	OQ710751
BankIt2688017	AEP1055_2017-02-17_PH_M_MSM_32_2016_31	OQ710752
BankIt2688017	AEP1056_2017-02-20_PH_M_MSM_28_2013_25	OQ710753
BankIt2688017	AEP1057_2017-02-20_PH_M_MSM_36_2012_32	OQ710754
BankIt2688017	AEP1059_2017-02-16_PH_M__38_2011_32	OQ710755
BankIt2688017	AEP1060_2017-02-23_PH_M_MSM_25_2016_24	OQ710756
BankIt2688017	AEP1061_2017-02-23_PH_M_MSM_30_2017_30	OQ710757
BankIt2688017	AEP1062_2017-02-23_PH_M__34_2015_32	OQ710758
BankIt2688017	AEP1064_2018-01-04_PH_M_MSM_34_2012_34	OQ710759
BankIt2688017	AEP1065_2018-01-04_PH_M_MSM_29_2013_25	OQ710760
BankIt2688017	AEP1067_2018-01-05_PH_M_MSM_35_2017_35	OQ710761
BankIt2688017	AEP1068_2018-02-09_PH_M_MSM_26_2016_24	OQ710762
BankIt2688017	AEP1069_2018-02-12_PH_M_MSM_43_2016_41	OQ710763
BankIt2688017	AEP1070_2018-02-12_PH_M_ND_15_ND_ND	OQ710764
BankIt2688017	AEP1071_2018-02-02_PH_M__24_2016_25	OQ710765
BankIt2688017	AEP1072_2018-02-13_PH_M__35_2016_34	OQ710766
BankIt2688017	AEP1073_2018-02-14_PH_M__30_2012_36	OQ710767
BankIt2688017	AEP1075_2018-02-14_PH_M_MSM_33_ND_32	OQ710768
BankIt2688017	AEP1076_2018-02-15_PH_M_MSM_21_2017_21	OQ710769
BankIt2688017	AEP1077_2018-02-14_PH_M_ND_31_ND_ND	OQ710770
BankIt2688017	AEP1078_2018-02-14_PH_M__48_2016_47	OQ710771
BankIt2688017	AEP1079_2018-01-09_PH_M_MSM_26_ND_26	OQ710772
BankIt2688017	AEP1080_2018-02-20_PH_M_HET_34_2013_29	OQ710773
BankIt2688017	AEP1082_2018-02-22_PH_M__47_2017_46	OQ710774
BankIt2688017	AEP1084_2018-02-23_PH_M_MSM_31_2017_30	OQ710775
BankIt2688017	AEP1085_2018-02-23_PH_M_MSM_31_2016_37	OQ710776
BankIt2688017	AEP1086_2018-02-22_PH_M__50_2016_28	OQ710777
BankIt2688017	AEP1087_2018-02-15_PH_M__36_2015_33	OQ710778
BankIt2688017	AEP1088_2018-02-23_PH_M__28_2013_23	OQ710779
BankIt2688017	AEP1089_2018-01-09_PH_M_MSM_26_ND_26	OQ710780
BankIt2688017	AEP1090_2018-02-26_PH_M_MSM_24_2017_24	OQ710781
BankIt2688017	AEP1092_2018-01-09_PH_M__20_2017_19	OQ710782
BankIt2688017	AEP1093_2018-01-09_PH_M__30_2012_24	OQ710783
BankIt2688017	AEP1094_2018-02-27_PH_M_MSM_31_2015_26	OQ710784
BankIt2688017	AEP1095_2018-02-27_PH_M_MSM_37_2014_33	OQ710785
BankIt2688017	AEP1096_2018-03-02_PH_M_HET_25_2017_25	OQ710786
BankIt2688017	AEP1097_2018-03-02_PH_F__40_2013_35	OQ710787
BankIt2688017	AEP1098_2018-03-05_PH_M_MSM_31_2013_26	OQ710788
BankIt2688017	AEP1099_2018-01-05_PH_M__26_2016_25	OQ710789
BankIt2688017	AEP1100_2018-03-06_PH_M_MSM_36_2016_34	OQ710790
BankIt2688017	AEP1101_2018-03-05_PH_M__31_2016_24	OQ710791
BankIt2688017	AEP1102_2018-03-02_PH_M__25_2015_23	OQ710792
BankIt2688017	AEP1103_2018-03-03_PH_M__29_2017_29	OQ710793
BankIt2688017	AEP1104_2018-03-02_PH_M__24_2017_23	OQ710794
BankIt2688017	AEP1106_2018-03-01_PH_M__26_2014_22	OQ710795
BankIt2688017	AEP1107_2018-03-05_PH_M_ND_33_ND_28	OQ710796
BankIt2688017	AEP1109_2018-03-05_PH_M_MSM_29_2015_26	OQ710797
BankIt2688017	AEP1111_2018-02-20_PH_M__26_2014_23	OQ710798
BankIt2688017	AEP1112_2018-02-14_PH_M__26_2016_24	OQ710799
BankIt2688017	AEP1115_2018-03-15_PH_M__28_2016_26	OQ710800
BankIt2688017	AEP1116_2018-03-08_PH_M__27_2014_23	OQ710801
BankIt2688017	AEP1117_2018-01-06_PH_M__27_2016_24	OQ710802
BankIt2688017	AEP1119_2018-03-16_PH_M__27_2015_24	OQ710803
BankIt2688017	AEP1120_2018-03-16_PH_M__23_2016_21	OQ710804
BankIt2688017	AEP1122_2018-03-23_PH_M_MSM_29_2013_25	OQ710805
BankIt2688017	AEP1124_2018-03-27_PH_M_MSM_28_2012_22	OQ710806
BankIt2688017	AEP1126_2018-04-02_PH_M_ND_32_ND_31	OQ710807
BankIt2688017	AEP1128_2018-04-02_PH_M_MSM_27_2014_23	OQ710808
BankIt2688017	AEP1130_2018-03-27_PH_M__28_2016_26	OQ710809
BankIt2688017	AEP1131_2018-03-22_PH_M__31__	OQ710810
BankIt2688017	AEP1133_2018-04-02_PH_M__35_2016_33	OQ710811
BankIt2688017	AEP1135_2018-04-06_PH_M__33_2013_28	OQ710812
BankIt2688017	AEP1136_2018-03-27_PH_M_HET_25_2016_23	OQ710813
BankIt2688017	AEP1137_2018-04-06_PH_M_MSM_33_2012_28	OQ710814
BankIt2688017	AEP1138_2018-04-10_PH_M_ND_31_ND_31	OQ710815
BankIt2688017	AEP1139_2018-04-09_PH_M__38_2018_38	OQ710816
BankIt2688017	AEP1141_2018-03-02_PH_M__29_2013_24	OQ710817
BankIt2688017	AEP1142_2018-03-02_PH_M__41_2014_37	OQ710818
BankIt2688017	AEP1143_2018-04-12_PH_M__27_2016_25	OQ710819
BankIt2688017	AEP1145_2018-04-13_PH_M__32_2014_28	OQ710820
BankIt2688017	AEP1146_2018-04-16_PH_M_MSM_22_2014_19	OQ710821
BankIt2688017	AEP1147_2018-04-02_PH_M_MSM_30_2017_29	OQ710822
BankIt2688017	AEP1148_2018-04-02_PH_M_MSM_28_2016_26	OQ710823
BankIt2688017	AEP1149_2018-04-15_PH_M_MSM_31_2016_29	OQ710824
BankIt2688017	AEP1150_2018-04-11_PH_M__37_2014_33	OQ710825
BankIt2688017	AEP1151_2018-04-05_PH_M__29_2015_26	OQ710826
BankIt2688017	AEP1152_2018-04-03_PH_M__23_2016_22	OQ710827
BankIt2688017	AEP1154_2018-04-23_PH_M__29_2011_22	OQ710828
BankIt2688017	AEP1157_2018-04-18_PH_F_MSM_18_2018_18	OQ710829
BankIt2688017	AEP1159_2018-04-27_PH_M_MSM_37_2011_34	OQ710830
BankIt2688017	AEP1160_2018-04-24_PH_M__42_2017_42	OQ710831
BankIt2688017	AEP1161_2018-04-24_PH_M__27_2018_28	OQ710832
BankIt2688017	AEP1162_2018-01-08_PH_M_MSM_26_2014_23	OQ710833
BankIt2688017	AEP1163_2018-05-03_PH_M_MSM_24_2017_24	OQ710834
BankIt2688017	AEP1164_2018-05-03_PH_M_MSM_32_2015_30	OQ710835
BankIt2688017	AEP1165_2018-04-28_PH_M_MSM_34_2016_31	OQ710836
BankIt2688017	AEP1166_2018-04-28_PH_M_HET_33_2013_27	OQ710837
BankIt2688017	AEP1167_2018-04-30_PH_M__38_2016_37	OQ710838
BankIt2688017	AEP1168_2018-04-17_PH_M__25_2016_23	OQ710839
BankIt2688017	AEP1169_2018-04-23_PH_M__34_2015_31	OQ710840
BankIt2688017	AEP1170_2018-04-26_PH_M__38_2015_34	OQ710841
BankIt2688017	AEP1171_2018-05-04_PH_M__25_2017_24	OQ710842
BankIt2688017	AEP1173_2018-05-08_PH_M_MSM_24_2016_22	OQ710843
BankIt2688017	AEP1177_2018-05-10_PH_M_ND_39_ND_ND	OQ710844
BankIt2688017	AEP1178_2018-05-10_PH_M_MSM_28_2015_25	OQ710845
BankIt2688017	AEP1181_2018-05-11_PH_M_MTC_5_2014_1	OQ710846
BankIt2688017	AEP1182_2018-05-11_PH_M_MSM_25_2013_21	OQ710847
BankIt2688017	AEP1184_2018-05-11_PH_M__37_2013_32	OQ710848
BankIt2688017	AEP1186_2018-01-11_PH_M_ND_35_ND_ND	OQ710849
BankIt2688017	AEP1187_2018-01-11_PH_M_MSM_22_ND_21	OQ710850
BankIt2688017	AEP1188_2018-05-15_PH_M__35_2014_31	OQ710851
BankIt2688017	AEP1189_2018-05-15_PH_M__28_2016_26	OQ710852
BankIt2688017	AEP1191_2018-05-21_PH_M_MSM_29_2012_24	OQ710853
BankIt2688017	AEP1193_2018-05-18_PH_M__32_2016_30	OQ710854
BankIt2688017	AEP1194_2018-05-23_PH_M__24_2016_21	OQ710855
BankIt2688017	AEP1196_2018-05-24_PH_M__29_2016_27	OQ710856
BankIt2688017	AEP1197_2018-05-24_PH_M__23_2014_19	OQ710857
BankIt2688017	AEP1198_2018-01-12_PH_M_MSM_29_2013_24	OQ710858
BankIt2688017	AEP1199_2018-05-31_PH_M_ND_38_ND_ND	OQ710859
BankIt2688017	AEP1203_2018-06-06_PH_M_MSM_29_2015_27	OQ710860
BankIt2688017	AEP1205_2018-06-08_PH_M__25_2015_22	OQ710861
BankIt2688017	AEP1206_2018-06-11_PH_M_ND_29_ND_ND	OQ710862
BankIt2688017	AEP1207_2018-06-13_PH_M_MSM_23__	OQ710863
BankIt2688017	AEP1208_2018-06-18_PH_M__34__	OQ710864
BankIt2688017	AEP1210_2018-06-18_PH_M_ND_33_ND_ND	OQ710865
BankIt2688017	AEP1212_2018-06-20_PH_M__23__	OQ710866
BankIt2688017	AEP1213_2018-06-20_PH_M__32__	OQ710867
BankIt2688017	AEP1215_2018-01-15_PH_M_MSM_28_2017_27	OQ710868
BankIt2688017	AEP1216_2018-01-15_PH_M_MSM_36_2016_34	OQ710869
BankIt2688017	AEP1217_2018-01-15_PH_M_MSM_27_2017_26	OQ710870
BankIt2688017	AEP1218_2018-01-15_PH_M_MSM_27_2018_27	OQ710871
BankIt2688017	AEP1219_2018-06-26_PH_M_MSM_23_2016_31	OQ710872
BankIt2688017	AEP1220_2018-01-15_PH_M__27_2015_25	OQ710873
BankIt2688017	AEP1221_2018-01-16_PH_M_MSM_25_2015_23	OQ710874
BankIt2688017	AEP1222_2018-06-18_PH_M__30__	OQ710875
BankIt2688017	AEP1223_2018-07-05_PH_M__20__	OQ710876
BankIt2688017	AEP1224_2018-01-16_PH_M_MSM_29_2017_29	OQ710877
BankIt2688017	AEP1225_2018-01-17_PH_M__27_2016_25	OQ710878
BankIt2688017	AEP1230_2018-05-31_PH_M_MSM_36_ND_ND	OQ710879
BankIt2688017	AEP1231_2018-07-05_PH_M_MSM_31_2017_29	OQ710880
BankIt2688017	AEP1233_2018-01-19_PH_M__30_2014_26	OQ710881
BankIt2688017	AEP1234_2018-01-22_PH_F__18_2016_18	OQ710882
BankIt2688017	AEP1235_2018-01-09_PH_M__29_2014_26	OQ710883
BankIt2688017	AEP1236_2018-01-22_PH_M__29_2016_27	OQ710884
BankIt2688017	AEP1237_2017-12-11_PH_M__31_2016_29	OQ710885
BankIt2688017	AEP1240_2018-01-24_PH_M_MSM_32_2017_27	OQ710886
BankIt2688017	AEP1241_2018-01-24_PH_F__43_2014_39	OQ710887
BankIt2688017	AEP1243_2018-01-29_PH_M_MSM_27_2014_24	OQ710888
BankIt2688017	AEP1244_2018-01-29_PH_M__40_2016_39	OQ710889
BankIt2688017	AEP1245_2018-01-23_PH_M_MSM_26_2016_26	OQ710890
BankIt2688017	AEP1246_2018-02-01_PH_M_MSM_29_2015_27	OQ710891
BankIt2688017	AEP1247_2018-02-02_PH_M_MSM_34_2015_31	OQ710892
BankIt2688017	AEP1250_2018-02-15_PH_M_ND_31_ND_30	OQ710893
BankIt2688017	AEP1251_2018-02-07_PH_M_MSM_36_2016_34	OQ710894
BankIt2688017	AEP1252_2018-02-07_PH_M_ND_26_2017_26	OQ710895
BankIt2688017	AEP1254_2018-02-08_PH_M_MSM_39_2014_35	OQ710896
BankIt2688017	AEP1255_2018-02-08_PH_M_MSM_30_2012_29	OQ710897
BankIt2688017	AEP1256_2018-02-08_PH_M_MSM_50_2015_47	OQ710898
BankIt2688017	AEP1258_2018-02-07_PH_M__35_2014_32	OQ710899
BankIt2688017	AEP1259_2018-02-03_PH_M__23_2017_22	OQ710900
BankIt2688017	AEP1260_2018-02-03_PH_M__23_2017_24	OQ710901
BankIt2688017	AEP1261_2018-02-03_PH_M_ND_24_ND_ND	OQ710902
BankIt2688017	AEP1263_2014-03-23_PH_M_MSM_34_2014_34	OQ710903
BankIt2688017	AEP1264_2014-04-07_PH_M_MSM_28_2014_28	OQ710904
BankIt2688017	AEP1266_2014-04-14_PH_M_MSM_29_2014_29	OQ710905
BankIt2688017	AEP1269_2014-05-02_PH_M_MSM_27_2014_27	OQ710906
BankIt2688017	AEP1270_2014-05-19_PH_M_MSM_41_2014_41	OQ710907
BankIt2688017	AEP1272_2016-10-19_PH_M_MSM_24_2016_24	OQ710908
BankIt2688017	AEP1273_2014-06-01_PH_M_MSM_30_2014_30	OQ710909
BankIt2688017	AEP1275_2014-06-22_PH_M_MSM_24_2014_24	OQ710910
BankIt2688017	AEP1276_2016-04-13_PH_M_MSM_22_2016_22	OQ710911
BankIt2688017	AEP1277_2017-07-28_PH_M_MSM_27_2017_27	OQ710912
BankIt2688017	AEP1278_2014-06-27_PH_M_MSM_25_2014_25	OQ710913
BankIt2688017	AEP1279_2014-07-05_PH_M_MSM_22_2014_22	OQ710914
BankIt2688017	AEP1280_2014-07-11_PH_M_MSM_25_2014_25	OQ710915
BankIt2688017	AEP1281_2015-02-07_PH_M_MSM_31_2015_31	OQ710916
BankIt2688017	AEP1284_2015-02-21_PH_M_MSM_25_2015_25	OQ710917
BankIt2688017	AEP1285_2014-07-31_PH_M_MSM_22_2014_22	OQ710918
BankIt2688017	AEP1286_2016-10-05_PH_M_MSM_22_2016_22	OQ710919
BankIt2688017	AEP1287_2014-08-07_PH_M_MSM_25_2014_25	OQ710920
BankIt2688017	AEP1288_2017-07-28_PH_M_MSM_24_2017_24	OQ710921
BankIt2688017	AEP1290_2014-08-16_PH_M_MSM_23_2014_23	OQ710922
BankIt2688017	AEP1291_2014-08-17_PH_M_MSM_41_2014_41	OQ710923
BankIt2688017	AEP1292_2014-12-13_PH_M_MSM_33_2014_33	OQ710924
BankIt2688017	AEP1293_2018-11-18_PH_M_MSM_26_2018_26	OQ710925
BankIt2688017	AEP1294_2017-03-11_PH_M_MSM_24_2017_24	OQ710926
BankIt2688017	AEP1295_2015-03-02_PH_M_MSM_27_2015_27	OQ710927
BankIt2688017	AEP1296_2016-09-09_PH_M_MSM_23_2016_23	OQ710928
BankIt2688017	AEP1297_2015-08-06_PH_M_MSM_23_2015_23	OQ710929
BankIt2688017	AEP1299_2014-09-01_PH_M_MSM_29_2014_29	OQ710930
BankIt2688017	AEP1300_2014-09-04_PH_M_MSM_29_2014_29	OQ710931
BankIt2688017	AEP1303_2014-09-13_PH_M_MSM_20_2014_20	OQ710932
BankIt2688017	AEP1305_2014-12-27_PH_M_MSM_22_2014_22	OQ710933
BankIt2688017	AEP1306_2014-09-27_PH_M_MSM_30_2014_30	OQ710934
BankIt2688017	AEP1308_2016-10-18_PH_M_MSM_24_2016_24	OQ710935
BankIt2688017	AEP1309_2014-10-04_PH_M_MSM_28_2014_28	OQ710936
BankIt2688017	AEP1310_2017-03-18_PH_M_MSM_26_2017_26	OQ710937
BankIt2688017	AEP1311_2016-10-12_PH_M_MSM_27_2016_27	OQ710938
BankIt2688017	AEP1312_2014-10-13_PH_M_MSM_28_2014_28	OQ710939
BankIt2688017	AEP1313_2015-07-18_PH_M_MSM_23_2015_23	OQ710940
BankIt2688017	AEP1315_2014-10-19_PH_M_MSM_25_2014_25	OQ710941
BankIt2688017	AEP1317_2016-07-02_PH_M_MSM_32_2016_32	OQ710942
BankIt2688017	AEP1318_2017-01-29_PH_M_MSM_35_2017_35	OQ710943
BankIt2688017	AEP1319_2015-02-27_PH_M_MSM_25_2015_25	OQ710944
BankIt2688017	AEP1321_2014-11-08_PH_M_MSM_23_2014_23	OQ710945
BankIt2688017	AEP1322_2018-10-27_PH_M_MSM_50_2018_50	OQ710946
BankIt2688017	AEP1323_2016-06-16_PH_M_MSM_21_2016_21	OQ710947
BankIt2688017	AEP1325_2015-05-10_PH_M_MSM_29_2015_29	OQ710948
BankIt2688017	AEP1326_2017-10-29_PH_M_MSM_26_2017_26	OQ710949
BankIt2688017	AEP1327_2014-11-23_PH_M_MSM_24_2014_24	OQ710950
BankIt2688017	AEP1328_2014-11-27_PH_M_MSM_23_2014_23	OQ710951
BankIt2688017	AEP1329_2014-12-04_PH_M_MSM_28_2014_28	OQ710952
BankIt2688017	AEP1333_2018-01-21_PH_M_MSM_33_2018_33	OQ710953
BankIt2688017	AEP1334_2015-04-18_PH_M_MSM_23_2016_23	OQ710954
BankIt2688017	AEP1336_2015-04-24_PH_M_MSM_22_2015_22	OQ710955
BankIt2688017	AEP1338_2015-07-12_PH_M_MSM_32_2015_32	OQ710956
BankIt2688017	AEP1339_2015-04-26_PH_M_MSM_25_2015_25	OQ710957
BankIt2688017	AEP1340_2015-05-24_PH_M_MSM_26_2018_26	OQ710958
BankIt2688017	AEP1341_2015-06-29_PH_M_MSM___	OQ710959
BankIt2688017	AEP1348_2015-08-16_PH_M_MSM_22_2017_22	OQ710960
BankIt2688017	AEP1349_2018-08-29_PH_M_MSM_28_2018_28	OQ710961
BankIt2688017	AEP1350_2015-08-22_PH_M_MSM_18_2015_18	OQ710962
BankIt2688017	AEP1351_2015-09-12_PH_M_MSM_51_2016_51	OQ710963
BankIt2688017	AEP1352_2016-05-19_PH_M_MSM_27_2016_27	OQ710964
BankIt2688017	AEP1353_2016-08-17_PH_M_MSM_21_2016_21	OQ710965
BankIt2688017	AEP1354_2017-10-01_PH_M_MSM_43_2017_43	OQ710966
BankIt2688017	AEP1355_2016-09-16_PH_M_MSM_23_2016_23	OQ710967
BankIt2688017	AEP1356_2018-07-28_PH_M_MSM_26_2018_26	OQ710968
BankIt2688017	AEP1357_2016-05-19_PH_M_MSM_37_2016_37	OQ710969
BankIt2688017	AEP1358_2016-08-17_PH_M_MSM_20_2016_20	OQ710970
BankIt2688017	AEP1359_2015-11-05_PH_M_MSM_28_2016_28	OQ710971
BankIt2688017	AEP1361_2015-11-26_PH_M_MSM_22_2015_22	OQ710972
BankIt2688017	AEP1362_2015-08-22_PH_M_MSM_32_2015_32	OQ710973
BankIt2688017	AEP1364_2015-09-24_PH_M_MSM_25_2015_25	OQ710974
BankIt2688017	AEP1365_2015-10-03_PH_M_MSM_28_2015_28	OQ710975
BankIt2688017	AEP1368_2015-10-09_PH_M_MSM_32_2016_32	OQ710976
BankIt2688017	AEP1369_2016-01-09_PH_M_MSM_29_2016_29	OQ710977
BankIt2688017	AEP1371_2014-08-04_PH_M_MSM_29_2010_25	OQ710978
BankIt2688017	AEP1383_2008-05-06_PH_M_MSM_35_2009_36	OQ710979
BankIt2688017	AEP1385_2008-05-06_PH_M_MSM_33_2009_34	OQ710980
BankIt2688017	AEP1386_2008-05-06_PH_M_MSM_35_2002_29	OQ710981
BankIt2688017	AEP1390_2008-08-05_PH_M_MSM_28_2008_28	OQ710982
BankIt2688017	AEP1390_2011-02-08_PH_M_MSM_31_2008_28	OQ710983
BankIt2688017	AEP1391_2008-10-07_PH_M_MSM_23_2008_23	OQ710984
BankIt2688017	AEP1392_2008-08-12_PH_M_HET_24_2008_24	OQ710985
BankIt2688017	AEP1394_2008-08-21_PH_M_MSM_36_2008_36	OQ710986
BankIt2688017	AEP1394_2010-11-11_PH_M_MSM_38_2008_36	OQ710987
BankIt2688017	AEP1395_2008-05-13_PH_M_HET_33_2008_33	OQ710988
BankIt2688017	AEP1399_2008-10-02_PH_M_MSM_37_2008_37	OQ710989
BankIt2688017	AEP1401_2008-10-02_PH_M_MSM_30_2008_24	OQ710990
BankIt2688017	AEP1404_2009-09-02_PH_M_MSM_23_2009_23	OQ710991
BankIt2688017	AEP1405_2009-07-28_PH_M_MSM_24_2009_23	OQ710992
BankIt2688017	AEP1406_2009-07-22_PH_M_MSM_34_2009_33	OQ710993
BankIt2688017	AEP1407_2009-07-21_PH_M_MSM_24_2009_23	OQ710994
BankIt2688017	AEP1408_2010-07-16_PH_M_MSM_25_2009_25	OQ710995
BankIt2688017	AEP1409_2010-07-21_PH_M_MSM_25_2010_24	OQ710996
BankIt2688017	AEP1410_2010-07-13_PH_M_MSM_32_2010_31	OQ710997
BankIt2688017	AEP1412_2010-07-23_PH_M_MSM_46_2010_46	OQ710998
BankIt2688017	AEP1413_2010-07-27_PH_M_MSM_28_2010_28	OQ710999
BankIt2688017	AEP1418_2009-08-25_PH__MSM_26_2007_23	OQ711000
BankIt2688017	AEP1419_2008-11-27_PH__MSM_30_2007_28	OQ711001
BankIt2688017	AEP1423_2009-09-15_PH__MSM_39_2007_37	OQ711002
BankIt2688017	AEP1428_2008-09-23_PH_M_MSM_23_2008_23	OQ711003
BankIt2688017	AEP1429_2009-07-15_PH__ND_42_2008_40	OQ711004
BankIt2688017	AEP1430_2008-05-14_PH_M_MSM_25_2008_24	OQ711005
BankIt2688017	AEP1432_2008-10-08_PH_M_MSM_24_2008_23	OQ711006
BankIt2688017	AEP1441_2008-11-20_PH__MSM_28_2008_29	OQ711007
BankIt2688017	AEP1442_2008-11-11_PH_M_MSM_31_2008_30	OQ711008
BankIt2688017	AEP1449_2010-07-06_PH_M_MSM_27_2008_25	OQ711009
BankIt2688017	AEP1461_2009-08-26_PH__ND_ND_ND_ND	OQ711010
BankIt2688017	AEP1466_2010-07-14_PH__ND_ND_ND_ND	OQ711011
BankIt2688017	AEP1470_2010-07-13_PH__MSM_29_2009_28	OQ711012
BankIt2688017	AEP1471_2009-09-01_PH__ND_ND_ND_ND	OQ711013
BankIt2688017	AEP1473_2011-07-14_PH__ND_ND_ND_ND	OQ711014
BankIt2688017	AEP1478_2009-10-21_PH_F_MSM_47_2009_46	OQ711015
BankIt2688017	AEP1483_2010-07-13_PH__MSM_25_2010_25	OQ711016
BankIt2688017	AEP1485_2010-07-02_PH__ND_39_2010_39	OQ711017
BankIt2688017	AEP1489_2010-07-22_PH__MSM_46_2010_45	OQ711018
BankIt2688017	AEP1490_2010-07-09_PH__MSM_25_2010_24	OQ711019
BankIt2688017	AEP1493_2010-04-06_PH__ND_45_2010_45	OQ711020
BankIt2688017	AEP1497_2010-07-21_PH__MSM_24_2010_24	OQ711021
BankIt2688017	AEP0073_2014-12-11_PH_M_MSM_24_2013_23	OQ711022
BankIt2688017	AEP0074_2014-12-04_PH_M_ND_38_ND_ND	OQ711023
BankIt2688017	AEP0075_2014-12-04_PH_M_ND_56_ND_ND	OQ711024
BankIt2688017	AEP0076_2014-11-27_PH_M_MSM_27_2012_25	OQ711025
BankIt2688017	AEP0076_2015-11-06_PH_M_MSM_28_2012_25	OQ711026
BankIt2688017	AEP0077_2014-12-17_PH_M_MSM_29_2012_27	OQ711027
BankIt2688017	AEP0078_2014-12-12_PH_M_MSM_31_2010_26	OQ711028
BankIt2688017	AEP0078_2015-12-07_PH_M_MSM_32_2010_26	OQ711029
BankIt2688017	AEP0078_2016-09-26_PH_M_MSM_32_2010_26	OQ711030
BankIt2688017	AEP0078_2017-03-27_PH_M_MSM_33_2010_26	OQ711031
BankIt2688017	AEP0079_2017-03-16_PH_M__24_2013_20	OQ711032
BankIt2688017	AEP0079_2018-05-07_PH_M__25_2013_20	OQ711033
BankIt2688017	AEP0079_2015-03-20_PH_M_ND_22_ND_ND	OQ711034
BankIt2688017	AEP0080_2014-12-17_PH_M_MTC_7_2008_1	OQ711035
BankIt2688017	AEP0081_2014-12-19_PH_M_MSM_23_2013_22	OQ711036
BankIt2688017	AEP0083_2014-12-22_PH_M_ND_32_2012_30	OQ711037
BankIt2688017	AEP0084_2015-01-05_PH_M_MSM_28_2012_26	OQ711038
BankIt2688017	AEP0086_2015-01-08_PH_M_MSM_31_2011_28	OQ711039
BankIt2688017	AEP0087_2015-01-08_PH_M__35__	OQ711040
BankIt2688017	AEP0089_2015-04-24_PH_M_MSM_35_2014_34	OQ711041
BankIt2688017	AEP0089_2016-07-18_PH_M_MSM_36_2014_34	OQ711042
BankIt2688017	AEP0091_2015-08-11_PH_M_MSM_26_2014_25	OQ711043
BankIt2688017	AEP0094_2015-08-13_PH_M__60_2012_57	OQ711044
BankIt2688017	AEP0095_2016-08-12_PH_M_MSM_39_2012_35	OQ711045
BankIt2688017	AEP0097_2015-08-24_PH_M_MSM_30_2014_29	OQ711046
BankIt2688017	AEP0098_2015-08-24_PH_M_ND_49_ND_ND	OQ711047
BankIt2688017	AEP0099_2015-08-27_PH_M_ND_36_ND_ND	OQ711048
BankIt2688017	AEP0101_2015-09-01_PH_M_MSM_27_ND_26	OQ711049
BankIt2688017	AEP0103_2015-09-03_PH_M__42_2012_42	OQ711050
BankIt2688017	AEP0103_2015-10-29_PH_M_ND_42_2012_42	OQ711051
BankIt2688017	AEP0105_2015-09-08_PH_M_MSM_36_2015_36	OQ711052
BankIt2688017	AEP0107_2015-09-10_PH_M_MSM_27_2014_25	OQ711053
BankIt2688017	AEP0108_2015-09-11_PH_M_ND_32_2014_32	OQ711054
BankIt2688017	AEP0109_2015-09-11_PH_M_MSM_20_2014_19	OQ711055
BankIt2688017	AEP0110_2015-09-11_PH_M_ND_27_ND_ND	OQ711056
BankIt2688017	AEP0112_2015-09-08_PH_M_MSM_27_2014_25	OQ711057
BankIt2688017	AEP0116_2015-09-22_PH_M_MSM_30_2014_30	OQ711058
BankIt2688017	AEP0117_2015-09-21_PH_M_ND_36_2013_34	OQ711059
BankIt2688017	AEP0118_2015-09-21_PH_M_ND_28_ND_ND	OQ711060
BankIt2688017	AEP0119_2015-09-28_PH_M_MSM_25_2014_23	OQ711061
BankIt2688017	AEP0121_2015-10-02_PH_M_MSM_34_2013_32	OQ711062
BankIt2688017	AEP0123_2015-10-05_PH_M_HET_34_2013_32	OQ711063
BankIt2688017	AEP0126_2015-10-12_PH_M_MSM_25_2014_23	OQ711064
BankIt2688017	AEP0126_2017-03-13_PH_M_MSM_26_2014_23	OQ711065
BankIt2688017	AEP0127_2015-10-13_PH_M_MSM_44_2014_44	OQ711066
BankIt2688017	AEP0130_2015-10-15_PH_M_MSM_41_2014_40	OQ711067
BankIt2688017	AEP0133_2015-10-19_PH_M_MSM_28_2014_31	OQ711068
BankIt2688017	AEP0133_2016-02-05_PH_M_MSM_29_2014_31	OQ711069
BankIt2688017	AEP0134_2015-10-20_PH_M_MSM_28_2014_27	OQ711070
BankIt2688017	AEP0135_2015-10-20_PH_M_MSM_28_2013_25	OQ711071
BankIt2688017	AEP0137_2015-10-23_PH_M_MSM_25_2014_24	OQ711072
BankIt2688017	AEP0138_2015-10-23_PH_M_MSM_28_2013_26	OQ711073
BankIt2688017	AEP0142_2015-10-29_PH_M_MSM_36_2014_35	OQ711074
BankIt2688017	AEP0143_2015-10-29_PH_M_ND_42_ND_ND	OQ711075
BankIt2688017	AEP0144_2015-02-12_PH_M_ND_26_ND_ND	OQ711076
BankIt2688017	AEP0147_2015-11-08_PH_M_ND_39_ND_ND	OQ711077
BankIt2688017	AEP0148_2015-11-03_PH_F_MSM_37_2013_52	OQ711078
BankIt2688017	AEP0149_2015-11-05_PH_M_MSM_28_2015_28	OQ711079
BankIt2688017	AEP0150_2015-11-05_PH_M__32_2014_31	OQ711080
BankIt2688017	AEP0151_2015-11-06_PH_M_MSM_34_2007_31	OQ711081
BankIt2688017	AEP0151_2016-08-12_PH_M_MSM_35_2007_31	OQ711082
BankIt2688017	AEP0152_2015-11-09_PH_F_ND_20_ND_ND	OQ711083
BankIt2688017	AEP0153_2015-11-10_PH_M_MSM_23_2014_22	OQ711084
BankIt2688017	AEP0154_2015-11-13_PH_M_MSM_27_2014_26	OQ711085
BankIt2688017	AEP0154_2016-08-09_PH_M_MSM_28_2014_26	OQ711086
BankIt2688017	AEP0155_2015-11-13_PH_M_MSM_26_2010_21	OQ711087
BankIt2688017	AEP0156_2015-12-09_PH_M_MSM_30_2013_28	OQ711088
BankIt2688017	AEP0157_2015-11-23_PH_M_MSM_25_2014_24	OQ711089
BankIt2688017	AEP0158_2015-11-20_PH_F_MSM_27_2009_21	OQ711090
BankIt2688017	AEP0159_2015-11-26_PH_M_ND_23_ND_ND	OQ711091
BankIt2688017	AEP0160_2015-11-26_PH_M_MSM_26_2014_25	OQ711092
BankIt2688017	AEP0161_2015-11-26_PH_M_ND_28_ND_ND	OQ711093
BankIt2688017	AEP0161_2017-11-24_PH_M_ND_30_ND_ND	OQ711094
BankIt2688017	AEP0162_2015-11-26_PH_M__48__	OQ711095
BankIt2688017	AEP0164_2015-11-27_PH_M_MSM_24_2013_22	OQ711096
BankIt2688017	AEP0165_2015-12-01_PH_M_HET_36_2013_35	OQ711097
BankIt2688017	AEP0165_2018-02-05_PH_M_HET_38_2013_35	OQ711098
BankIt2688017	AEP0167_2015-12-03_PH_M_ND_26_2014_25	OQ711099
BankIt2688017	AEP0167_2017-03-31_PH_M_ND_27_2014_25	OQ711100
BankIt2688017	AEP0168_2015-12-07_PH_M_MSM_31_2014_30	OQ711101
BankIt2688017	AEP0170_2015-12-08_PH_M_MSM_35_2014_34	OQ711102
BankIt2688017	AEP0172_2015-12-09_PH_M_HET_30_2015_29	OQ711103
BankIt2688017	AEP0173_2015-12-16_PH_M_MSM_34_2014_33	OQ711104
BankIt2688017	AEP0174_2015-12-10_PH_M_MSM_27_2013_25	OQ711105
BankIt2688017	AEP0178_2015-12-14_PH_M_ND_57_ND_ND	OQ711106
BankIt2688017	AEP0179_2015-12-14_PH_M__27_2014_25	OQ711107
BankIt2688017	AEP0180_2015-12-15_PH_M_ND_57_ND_ND	OQ711108
BankIt2688017	AEP0181_2015-12-15_PH_M_MSM_27_2014_25	OQ711109
BankIt2688017	AEP0183_2015-12-16_PH_M__30_2013_28	OQ711110
BankIt2688017	AEP0185_2015-12-17_PH_M_MSM_30_2013_28	OQ711111
BankIt2688017	AEP0188_2015-12-22_PH_M__28_2012_24	OQ711112
BankIt2688017	AEP0189_2015-12-28_PH_M_MSM_26_2013_24	OQ711113
BankIt2688017	AEP0190_2015-12-28_PH_M__45_2016_45	OQ711114
BankIt2688017	AEP0191_2015-12-24_PH_M_ND_28_2013_25	OQ711115
BankIt2688017	AEP0192_2015-12-29_PH_M__26__	OQ711116
BankIt2688017	AEP0193_2015-12-29_PH_M_MSM_28_2014_27	OQ711117
BankIt2688017	AEP0194_2015-12-09_PH_M__24_2014_22	OQ711118
BankIt2688017	AEP0196_2015-03-13_PH_F_MTC_3_2015_3	OQ711119
BankIt2688017	AEP0197_2015-03-24_PH_M_ND_28_ND_ND	OQ711120
BankIt2688017	AEP0198_2015-03-31_PH_M_MSM_28_2012_25	OQ711121
BankIt2688017	AEP0199_2015-04-16_PH_M_MSM_35_2013_33	OQ711122
BankIt2688017	AEP0200_2015-06-08_PH_M_MSM_25_2012_22	OQ711123
BankIt2688017	AEP0201_2015-04-24_PH_M_ND_33_ND_ND	OQ711124
BankIt2688017	AEP0204_2015-05-11_PH_M_MSM_29_2014_28	OQ711125
BankIt2688017	AEP0204_2016-05-16_PH_M_MSM_30_2014_28	OQ711126
BankIt2688017	AEP0204_2017-01-19_PH_M_MSM_31_2014_28	OQ711127
BankIt2688017	AEP0204_2017-07-11_PH_M_MSM_31_2014_28	OQ711128
BankIt2688017	AEP0205_2015-05-11_PH_M_MSM_28_2014_19	OQ711129
BankIt2688017	AEP0206_2015-05-21_PH_M_MSM_29_2014_23	OQ711130
BankIt2688017	AEP0207_2016-06-01_PH_M__32_2013_29	OQ711131
BankIt2688017	AEP0207_2015-05-29_PH_M_ND_31_ND_ND	OQ711132
BankIt2688017	AEP0208_2015-06-20_PH_M_ND_26_ND_ND	OQ711133
BankIt2688017	AEP0209_2015-06-03_PH_M_ND_28_ND_ND	OQ711134
BankIt2688017	AEP0210_2015-06-05_PH_M_MSM_36_2012_33	OQ711135
BankIt2688017	AEP0210_2017-07-03_PH_M_MSM_37_2012_33	OQ711136
BankIt2688017	AEP0211_2015-06-07_PH_M_ND_27_2013_26	OQ711137
BankIt2688017	AEP0212_2015-06-15_PH_M_HET_31_2013_28	OQ711138
BankIt2688017	AEP0213_2015-06-15_PH_M_ND_30_ND_ND	OQ711139
BankIt2688017	AEP0214_2015-06-24_PH_M_MSM_38_2013_38	OQ711140
BankIt2688017	AEP0215_2015-06-25_PH_M_MSM_25_2014_29	OQ711141
BankIt2688017	AEP0216_2015-06-29_PH_M_MSM_33_2013_31	OQ711142
BankIt2688017	AEP0217_2015-07-06_PH_M_MSM_31_2014_30	OQ711143
BankIt2688017	AEP0217_2016-01-04_PH_M_MSM_32_2014_30	OQ711144
BankIt2688017	AEP0217_2016-04-08_PH_M_MSM_32_2014_30	OQ711145
BankIt2688017	AEP0217_2016-07-28_PH_M_MSM_32_2014_30	OQ711146
BankIt2688017	AEP0217_2017-02-06_PH_M_MSM_33_2014_30	OQ711147
BankIt2688017	AEP0219_2015-07-15_PH_M__25__	OQ711148
BankIt2688017	AEP0220_2015-08-14_PH_M_MSM_25_2014_24	OQ711149
BankIt2688017	AEP0221_2015-07-16_PH_M__35_2014_33	OQ711150
BankIt2688017	AEP0228_2015-07-24_PH_M_HET_37_2014_36	OQ711151
BankIt2688017	AEP0229_2015-07-24_PH_M_MSM_37_2014_36	OQ711152
BankIt2688017	AEP0230_2015-08-05_PH_M_MSM_24_2015_24	OQ711153
BankIt2688017	AEP0231_2016-01-04_PH_M_HET_29_2013_28	OQ711154
BankIt2688017	AEP0232_2016-01-05_PH_M_ND_26_ND_ND	OQ711155
BankIt2688017	AEP0233_2016-01-07_PH_M_ND_38_ND_ND	OQ711156
BankIt2688017	AEP0233_2016-06-07_PH_M_ND_38_ND_ND	OQ711157
BankIt2688017	AEP0234_2016-01-12_PH_M_MSM_22_2015_21	OQ711158
BankIt2688017	AEP0234_2016-07-21_PH_M_MSM_22_2015_21	OQ711159
BankIt2688017	AEP0235_2016-02-20_PH_M_MSM_33_2009_29	OQ711160
BankIt2688017	AEP0235_2016-01-13_PH_M_MSM_35_2009_29	OQ711161
BankIt2688017	AEP0236_2016-03-18_PH_M__30_2012_26	OQ711162
BankIt2688017	AEP0238_2016-03-18_PH_M_MSM_27_2016_27	OQ711163
BankIt2688017	AEP0238_2016-05-19_PH_M_MSM_27_2016_27	OQ711164
BankIt2688017	AEP0240_2016-03-21_PH_F__45__	OQ711165
BankIt2688017	AEP0242_2016-06-01_PH_M__27_2015_26	OQ711166
BankIt2688017	AEP0243_2016-01-14_PH_M_MSM_31_2014_30	OQ711167
BankIt2688017	AEP0244_2016-03-22_PH_M__40_2013_38	OQ711168
BankIt2688017	AEP0245_2016-03-15_PH_M__34_2013_31	OQ711169
BankIt2688017	AEP0247_2016-03-23_PH_M__22_2014_21	OQ711170
BankIt2688017	AEP0248_2016-03-22_PH_F_MTC_1_ND_ND	OQ711171
BankIt2688017	AEP0249_2016-03-28_PH_M_MSM_24_2015_24	OQ711172
BankIt2688017	AEP0250_2016-02-23_PH_M_HET_35_2015_34	OQ711173
BankIt2688017	AEP0251_2016-03-31_PH_M_MSM_30_2015_30	OQ711174
BankIt2688017	AEP0255_2016-03-31_PH_M_MSM_32_2013_29	OQ711175
BankIt2688017	AEP0258_2016-04-11_PH_M_MSM_37_2015_36	OQ711176
BankIt2688017	AEP0260_2016-04-14_PH_M_MSM_23_2015_21	OQ711177
BankIt2688017	AEP0262_2016-04-13_PH_M_MSM_31_2014_29	OQ711178
BankIt2688017	AEP0264_2016-04-12_PH_M__29__	OQ711179
BankIt2688017	AEP0266_2016-04-18_PH_M_ND_35_ND_ND	OQ711180
BankIt2688017	AEP0267_2016-04-19_PH_M_MSM_30_2015_29	OQ711181
BankIt2688017	AEP0268_2016-04-11_PH_M__35_2013_33	OQ711182
BankIt2688017	AEP0269_2016-04-18_PH_M_ND_37_ND_ND	OQ711183
BankIt2688017	AEP0271_2016-01-15_PH_M_MSM_32_ND_31	OQ711184
BankIt2688017	AEP0272_2016-04-21_PH_M_MSM_30_2015_29	OQ711185
BankIt2688017	AEP0273_2016-04-21_PH_M_MSM_23_2015_23	OQ711186
BankIt2688017	AEP0274_2016-04-21_PH_M__28_2015_27	OQ711187
BankIt2688017	AEP0277_2016-04-29_PH_M_MSM_23_2015_22	OQ711188
BankIt2688017	AEP0278_2016-05-02_PH_M_MSM_46_2015_45	OQ711189
BankIt2688017	AEP0279_2016-05-02_PH_M_MSM_26_2015_25	OQ711190
BankIt2688017	AEP0281_2016-05-04_PH_M__19_2007_9	OQ711191
BankIt2688017	AEP0283_2016-05-04_PH_M__27_2012_23	OQ711192
BankIt2688017	AEP0283_2018-03-02_PH_M__29__	OQ711193
BankIt2688017	AEP0284_2016-05-05_PH_M_MSM_29_2015_29	OQ711194
BankIt2688017	AEP0285_2016-05-05_PH_M_MSM_23_2014_22	OQ711195
BankIt2688017	AEP0286_2016-05-05_PH_M__28_2015_27	OQ711196
BankIt2688017	AEP0288_2016-05-06_PH_M_MSM_27_2014_24	OQ711197
BankIt2688017	AEP0289_2016-05-06_PH_M_MSM_22_2015_22	OQ711198
BankIt2688017	AEP0290_2016-04-30_PH_M__45_2013_42	OQ711199
BankIt2688017	AEP0292_2016-05-11_PH_M_MSM_22_2015_21	OQ711200
BankIt2688017	AEP0293_2016-05-02_PH_M__60_2010_53	OQ711201
BankIt2688017	AEP0294_2016-05-12_PH_M_MSM_33_2012_29	OQ711202
BankIt2688017	AEP0295_2016-01-15_PH_M_ND_30_ND_ND	OQ711203
BankIt2688017	AEP0297_2016-05-14_PH_M_MSM_34_2014_31	OQ711204
BankIt2688017	AEP0298_2016-05-17_PH_M__27_2014_25	OQ711205
BankIt2688017	AEP0301_2016-01-15_PH_M__30_2015_30	OQ711206
BankIt2688017	AEP0304_2016-05-20_PH_M__32_2015_31	OQ711207
BankIt2688017	AEP0305_2016-05-23_PH_M_MSM_30_2015_28	OQ711208
BankIt2688017	AEP0306_2016-05-23_PH_M_MSM_26_2013_25	OQ711209
BankIt2688017	AEP0308_2016-01-18_PH_M_MSM_39_2012_38	OQ711210
BankIt2688017	AEP0309_2016-05-23_PH_M_MSM_24_2014_23	OQ711211
BankIt2688017	AEP0311_2016-05-23_PH_M__29_2015_28	OQ711212
BankIt2688017	AEP0312_2016-05-25_PH_M__27_2013_24	OQ711213
BankIt2688017	AEP0313_2016-01-18_PH_M_MSM_37_2015_36	OQ711214
BankIt2688017	AEP0315_2016-05-27_PH_M_MSM_29_2015_28	OQ711215
BankIt2688017	AEP0318_2016-05-30_PH_M_MSM_25_2015_24	OQ711216
BankIt2688017	AEP0319_2016-05-21_PH_M_ND_34_2015_19	OQ711217
BankIt2688017	AEP0320_2016-05-31_PH_F_HET_33_2015_32	OQ711218
BankIt2688017	AEP0321_2016-05-30_PH_M_MSM_22_2015_21	OQ711219
BankIt2688017	AEP0322_2016-05-31_PH_M_MSM_25_2014_23	OQ711220
BankIt2688017	AEP0323_2016-06-02_PH_M_HET_36_2015_35	OQ711221
BankIt2688017	AEP0324_2017-12-12_PH_M_MSM_24_ND_23	OQ711222
BankIt2688017	AEP0326_2016-06-01_PH_M_MSM_25_2014_23	OQ711223
BankIt2688017	AEP0327_2016-06-06_PH_M_MSM_32_2014_30	OQ711224
BankIt2688017	AEP0328_2016-06-06_PH_M_MSM_28_2014_26	OQ711225
BankIt2688017	AEP0329_2016-06-06_PH_M_MSM_26_2015_27	OQ711226
BankIt2688017	AEP0330_2016-06-06_PH_M_ND_23_ND_ND	OQ711227
BankIt2688017	AEP0331_2016-06-06_PH_F_HET_64_2004_52	OQ711228
BankIt2688017	AEP0332_2016-06-06_PH_M__33_2011_28	OQ711229
BankIt2688017	AEP0334_2016-06-07_PH_M__31_2014_29	OQ711230
BankIt2688017	AEP0335_2016-06-09_PH_M_MSM_25_2015_24	OQ711231
BankIt2688017	AEP0336_2016-06-09_PH_M_MSM_32_2015_31	OQ711232
BankIt2688017	AEP0336_2017-02-27_PH_M_MSM_33_2015_31	OQ711233
BankIt2688017	AEP0337_2016-06-09_PH_M_MSM_35_2014_34	OQ711234
BankIt2688017	AEP0338_2016-01-18_PH_M_ND_21_2015_21	OQ711235
BankIt2688017	AEP0340_2016-06-10_PH_M_MSM_28_2016_28	OQ711236
BankIt2688017	AEP0344_2016-06-13_PH_M_ND_26_2014_24	OQ711237
BankIt2688017	AEP0345_2016-06-16_PH_M__29_2016_29	OQ711238
BankIt2688017	AEP0346_2016-06-17_PH_M_MSM_30_2015_23	OQ711239
BankIt2688017	AEP0346_2017-09-19_PH_M_MSM_31_2015_23	OQ711240
BankIt2688017	AEP0348_2016-06-20_PH_M_MSM_23_2015_22	OQ711241
BankIt2688017	AEP0349_2016-05-23_PH_M_MSM_26_2015_25	OQ711242
BankIt2688017	AEP0351_2016-05-24_PH_M_MSM_30_2010_24	OQ711243
BankIt2688017	AEP0351_2017-07-26_PH_M_MSM_31_2010_24	OQ711244
BankIt2688017	AEP0351_2017-10-26_PH_M_MSM_31_2010_24	OQ711245
BankIt2688017	AEP0354_2016-06-28_PH_M_HET_44_2015_42	OQ711246
BankIt2688017	AEP0355_2016-06-28_PH_M_MSM_29_2012_28	OQ711247
BankIt2688017	AEP0356_2016-06-30_PH_M_MSM_25_2015_24	OQ711248
BankIt2688017	AEP0359_2016-06-27_PH_M__23_2015_22	OQ711249
BankIt2688017	AEP0361_2016-07-04_PH_M_MSM_41_2013_39	OQ711250
BankIt2688017	AEP0362_2016-07-04_PH_M_MSM_34_2014_32	OQ711251
BankIt2688017	AEP0362_2017-08-31_PH_M_MSM_36_2014_32	OQ711252
BankIt2688017	AEP0365_2016-07-05_PH_M_MSM_36_2015_35	OQ711253
BankIt2688017	AEP0366_2016-02-19_PH_M_MSM_35_2015_26	OQ711254
BankIt2688017	AEP0366_2016-07-05_PH_M_MSM_36_2015_26	OQ711255
BankIt2688017	AEP0371_2016-07-08_PH_F_ND_18_ND_ND	OQ711256
BankIt2688017	AEP0372_2016-07-08_PH_M_MSM_31_2014_29	OQ711257
BankIt2688017	AEP0373_2016-07-08_PH_M_MSM_31_2014_29	OQ711258
BankIt2688017	AEP0374_2016-07-08_PH_M_ND_27_ND_ND	OQ711259
BankIt2688017	AEP0375_2016-07-11_PH_M_MSM_31_2012_28	OQ711260
BankIt2688017	AEP0376_2016-01-22_PH_M_MSM_33_2013_33	OQ711261
BankIt2688017	AEP0377_2016-07-11_PH_M_ND_35_ND_ND	OQ711262
BankIt2688017	AEP0378_2016-07-08_PH_M_ND_34_ND_ND	OQ711263
BankIt2688017	AEP0380_2016-07-05_PH_M__28_2014_25	OQ711264
BankIt2688017	AEP0381_2016-06-28_PH_M__42_2013_39	OQ711265
BankIt2688017	AEP0384_2016-07-14_PH_M__33_2008_25	OQ711266
BankIt2688017	AEP0385_2016-07-14_PH_M__28_2011_23	OQ711267
BankIt2688017	AEP0386_2016-07-15_PH_M_MSM_39_2015_38	OQ711268
BankIt2688017	AEP0387_2016-07-14_PH_M_ND_43_ND_ND	OQ711269
BankIt2688017	AEP0390_2016-07-19_PH_M_MSM_28_2015_27	OQ711270
BankIt2688017	AEP0391_2016-07-21_PH_M__26__	OQ711271
BankIt2688017	AEP0392_2016-07-14_PH_M__28_2014_26	OQ711272
BankIt2688017	AEP0393_2016-07-12_PH_M__38__	OQ711273
BankIt2688017	AEP0394_2016-07-25_PH_M_ND_36_2015_35	OQ711274
BankIt2688017	AEP0397_2016-07-28_PH_M_MTC_1_ND_ND	OQ711275
BankIt2688017	AEP0398_2016-07-28_PH_M__29_2016_29	OQ711276
BankIt2688017	AEP0400_2016-07-11_PH_M__26__	OQ711277
BankIt2688017	AEP0400_2017-01-06_PH_M__26_2015_35	OQ711278
BankIt2688017	AEP0401_2016-07-03_PH_M__21_2016_21	OQ711279
BankIt2688017	AEP0402_2016-07-28_PH_M__32_2009_24	OQ711280
BankIt2688017	AEP0403_2016-08-05_PH_M__24_2015_23	OQ711281
BankIt2688017	AEP0404_2016-01-22_PH_M_ND_46_ND_ND	OQ711282
BankIt2688017	AEP0405_2016-07-28_PH_M__23_2013_20	OQ711283
BankIt2688017	AEP0406_2016-08-02_PH_M__28_2014_25	OQ711284
BankIt2688017	AEP0407_2016-08-05_PH_M_MSM_20_ND_20	OQ711285
BankIt2688017	AEP0408_2016-08-08_PH_M_MSM_25_2015_24	OQ711286
BankIt2688017	AEP0409_2016-08-08_PH_M_MSM_31_2013_28	OQ711287
BankIt2688017	AEP0409_2018-04-30_PH_M_MSM_33_2013_28	OQ711288
BankIt2688017	AEP0410_2016-08-09_PH_M_MSM_36_2015_35	OQ711289
BankIt2688017	AEP0411_2016-08-11_PH_M_ND_38_ND_38	OQ711290
BankIt2688017	AEP0411_2017-02-03_PH_M_ND_39_ND_38	OQ711291
BankIt2688017	AEP0412_2016-08-11_PH_M_MSM_37_2015_37	OQ711292
BankIt2688017	AEP0413_2016-08-11_PH_M_ND_30_ND_ND	OQ711293
BankIt2688017	AEP0414_2016-08-11_PH_M__31_2009_24	OQ711294
BankIt2688017	AEP0415_2016-08-12_PH_M_MSM_28_2013_27	OQ711295
BankIt2688017	AEP0416_2016-08-12_PH_M_MSM_35_ND_35	OQ711296
BankIt2688017	AEP0417_2016-08-12_PH_M_MSM_32_2016_32	OQ711297
BankIt2688017	AEP0418_2016-08-12_PH_M_ND_34_ND_ND	OQ711298
BankIt2688017	AEP0420_2016-08-15_PH_M_MSM_24_2015_23	OQ711299
BankIt2688017	AEP0421_2016-08-16_PH_M_HET_24_2015_23	OQ711300
BankIt2688017	AEP0423_2016-08-16_PH_M_MSM_30_2014_29	OQ711301
BankIt2688017	AEP0423_2017-10-14_PH_M_MSM_31_2014_29	OQ711302
BankIt2688017	AEP0427_2016-08-19_PH_M__27_2011_22	OQ711303
BankIt2688017	AEP0428_2016-08-19_PH_M_ND_33_ND_ND	OQ711304
BankIt2688017	AEP0429_2016-08-19_PH_M_MSM_27_2012_24	OQ711305
BankIt2688017	AEP0431_2016-08-22_PH_M_MSM_34_2015_33	OQ711306
BankIt2688017	AEP0431_2016-09-06_PH_M_MSM_35_2015_33	OQ711307
BankIt2688017	AEP0432_2016-08-19_PH_M__34_2011_29	OQ711308
BankIt2688017	AEP0436_2016-08-24_PH_M__30__	OQ711309
BankIt2688017	AEP0437_2016-08-15_PH_M_MSM_26_2014_25	OQ711310
BankIt2688017	AEP0439_2016-08-25_PH_M_MSM_34_2015_30	OQ711311
BankIt2688017	AEP0441_2016-01-26_PH_M__30_2009_23	OQ711312
BankIt2688017	AEP0443_2016-08-26_PH_M_MSM_29_2012_25	OQ711313
BankIt2688017	AEP0444_2016-08-12_PH_M__50__	OQ711314
BankIt2688017	AEP0445_2016-08-18_PH_M__26_2012_22	OQ711315
BankIt2688017	AEP0446_2016-08-30_PH_M_MSM_29_2015_28	OQ711316
BankIt2688017	AEP0447_2016-02-24_PH_M_MSM_27_ND_27	OQ711317
BankIt2688017	AEP0447_2016-08-30_PH_M_MSM_37_ND_27	OQ711318
BankIt2688017	AEP0449_2016-09-01_PH_M_MSM_24_2012_20	OQ711319
BankIt2688017	AEP0450_2016-02-24_PH_M__35_2014_34	OQ711320
BankIt2688017	AEP0451_2016-09-01_PH_M_ND_38_2014_36	OQ711321
BankIt2688017	AEP0454_2016-02-24_PH_M__30_2013_27	OQ711322
BankIt2688017	AEP0455_2016-08-31_PH_M__31_2012_27	OQ711323
BankIt2688017	AEP0457_2016-09-02_PH_M_MSM_35_2013_35	OQ711324
BankIt2688017	AEP0460_2016-09-05_PH_M_MSM_23_2013_21	OQ711325
BankIt2688017	AEP0460_2017-11-07_PH_M_MSM_25_2013_21	OQ711326
BankIt2688017	AEP0461_2016-09-06_PH_M_MSM_32_2008_23	OQ711327
BankIt2688017	AEP0462_2016-09-06_PH_F_HET_30_ND_29	OQ711328
BankIt2688017	AEP0463_2016-09-06_PH_M__47_2013_44	OQ711329
BankIt2688017	AEP0464_2016-09-01_PH_M__41_2016_35	OQ711330
BankIt2688017	AEP0466_2016-09-08_PH_M_MSM_30_2014_28	OQ711331
BankIt2688017	AEP0467_2016-09-08_PH_M__31_2015_30	OQ711332
BankIt2688017	AEP0469_2016-09-09_PH_M__28_2014_26	OQ711333
BankIt2688017	AEP0470_2016-09-09_PH_M_ND_43_2015_41	OQ711334
BankIt2688017	AEP0470_2018-04-11_PH_M_ND_44_2015_41	OQ711335
BankIt2688017	AEP0471_2016-10-12_PH_M__33_2014_30	OQ711336
BankIt2688017	AEP0472_2016-09-13_PH_M_MSM_30_2015_29	OQ711337
BankIt2688017	AEP0473_2016-09-15_PH_M_MSM_28_2013_25	OQ711338
BankIt2688017	AEP0474_2016-09-15_PH_M_MSM_27_2015_26	OQ711339
BankIt2688017	AEP0476_2016-01-28_PH_M_ND_50_ND_ND	OQ711340
BankIt2688017	AEP0477_2016-09-19_PH_M_MSM_20_2015_29	OQ711341
BankIt2688017	AEP0477_2017-05-11_PH_M_MSM_21_2015_29	OQ711342
BankIt2688017	AEP0477_2017-11-27_PH_M_MSM_21_2015_29	OQ711343
BankIt2688017	AEP0479_2016-09-19_PH_M_MSM_22_2016_21	OQ711344
BankIt2688017	AEP0481_2016-09-20_PH_M_MSM_25_2015_24	OQ711345
BankIt2688017	AEP0483_2016-09-21_PH_M__25_2015_25	OQ711346
BankIt2688017	AEP0484_2016-09-21_PH_M__29_2016_28	OQ711347
BankIt2688017	AEP0485_2016-02-24_PH_M_MSM_48_2015_47	OQ711348
BankIt2688017	AEP0486_2016-09-23_PH_M_MSM_34_2014_33	OQ711349
BankIt2688017	AEP0486_2017-07-04_PH_M_MSM_34_2014_33	OQ711350
BankIt2688017	AEP0487_2016-09-23_PH_M__38_2015_36	OQ711351
BankIt2688017	AEP0488_2016-09-27_PH_M__33_2012_29	OQ711352
BankIt2688017	AEP0489_2016-09-22_PH_M__46__	OQ711353
BankIt2688017	AEP0490_2016-09-29_PH_M_MSM_29_2013_26	OQ711354
BankIt2688017	AEP0491_2016-09-29_PH_M__52__	OQ711355
BankIt2688017	AEP0493_2016-10-03_PH_M__30_2011_25	OQ711356
BankIt2688017	AEP0494_2016-10-03_PH_M__40_2014_38	OQ711357
BankIt2688017	AEP0496_2016-10-04_PH_M_ND_43_ND_ND	OQ711358
BankIt2688017	AEP0497_2016-10-04_PH_M__28_2012_24	OQ711359
BankIt2688017	AEP0498_2016-10-06_PH_M_MSM_37_2016_37	OQ711360
BankIt2688017	AEP0499_2016-10-06_PH_M__31_2015_30	OQ711361
BankIt2688017	AEP0501_2016-10-06_PH_M_MSM_31_2012_28	OQ711362
BankIt2688017	AEP0502_2016-10-06_PH_M_ND_30_ND_ND	OQ711363
BankIt2688017	AEP0506_2016-10-10_PH_M__43__	OQ711364
BankIt2688017	AEP0507_2016-10-12_PH_M__37_2014_33	OQ711365
BankIt2688017	AEP0508_2016-10-14_PH_M_MSM_30_2015_29	OQ711366
BankIt2688017	AEP0510_2016-02-01_PH_M_ND_20_ND_ND	OQ711367
BankIt2688017	AEP0511_2016-10-12_PH_M__29_2015_28	OQ711368
BankIt2688017	AEP0512_2016-10-11_PH_M__42_2012_39	OQ711369
BankIt2688017	AEP0513_2016-10-06_PH_M__27_2014_24	OQ711370
BankIt2688017	AEP0514_2016-10-24_PH_F_ND_36_ND_ND	OQ711371
BankIt2688017	AEP0515_2016-10-25_PH_M__35_2013_32	OQ711372
BankIt2688017	AEP0516_2016-10-25_PH_M__25__	OQ711373
BankIt2688017	AEP0516_2017-10-27_PH_M_ND_26_ND_ND	OQ711374
BankIt2688017	AEP0517_2016-10-26_PH_M__27_2016_26	OQ711375
BankIt2688017	AEP0518_2016-11-08_PH_M_MSM_25_2014_25	OQ711376
BankIt2688017	AEP0519_2016-10-28_PH_M_MSM_28_2015_27	OQ711377
BankIt2688017	AEP0520_2016-10-28_PH_M_MSM_28_2012_24	OQ711378
BankIt2688017	AEP0521_2016-10-20_PH_M__52__	OQ711379
BankIt2688017	AEP0522_2016-02-01_PH_M_MSM_44_2012_41	OQ711380
BankIt2688017	AEP0524_2016-11-02_PH_M__34_2015_32	OQ711381
BankIt2688017	AEP0525_2016-02-01_PH_M_MSM_28_2014_26	OQ711382
BankIt2688017	AEP0526_2016-11-04_PH_M__49_2011_43	OQ711383
BankIt2688017	AEP0528_2016-11-07_PH_M_MSM_36_2014_33	OQ711384
BankIt2688017	AEP0529_2016-11-07_PH_M_MSM_28_2014_25	OQ711385
BankIt2688017	AEP0529_2018-01-22_PH_M_MSM_29_2014_25	OQ711386
BankIt2688017	AEP0533_2016-11-11_PH_M_MSM_42_2015_42	OQ711387
BankIt2688017	AEP0534_2016-11-11_PH_M__27_2015_26	OQ711388
BankIt2688017	AEP0535_2016-11-15_PH_M__25_2015_24	OQ711389
BankIt2688017	AEP0537_2016-11-14_PH_M_MSM_25_2015_25	OQ711390
BankIt2688017	AEP0538_2016-11-17_PH_M_MSM_32_2016_31	OQ711391
BankIt2688017	AEP0541_2016-11-28_PH_M_MSM_28_2015_27	OQ711392
BankIt2688017	AEP0542_2016-11-17_PH_M__31_2012_29	OQ711393
BankIt2688017	AEP0543_2016-11-17_PH_M__36_2010_29	OQ711394
BankIt2688017	AEP0544_2016-02-04_PH_M_ND_35_ND_ND	OQ711395
BankIt2688017	AEP0545_2016-12-05_PH_M__37_2011_31	OQ711396
BankIt2688017	AEP0546_2016-12-07_PH_M__35_2014_33	OQ711397
BankIt2688017	AEP0547_2016-12-01_PH_M_ND_29_ND_ND	OQ711398
BankIt2688017	AEP0549_2016-12-06_PH_F_MTC_3_2015_2	OQ711399
BankIt2688017	AEP0550_2016-12-05_PH_M__24_2012_20	OQ711400
BankIt2688017	AEP0551_2016-12-13_PH_M__31_2010_31	OQ711401
BankIt2688017	AEP0552_2016-12-15_PH_M__25_2013_22	OQ711402
BankIt2688017	AEP0553_2016-02-15_PH_M__34_2015_33	OQ711403
BankIt2688017	AEP0555_2016-12-19_PH_M__46__	OQ711404
BankIt2688017	AEP0557_2016-12-21_PH_M__23_2016_22	OQ711405
BankIt2688017	AEP0557_2017-06-08_PH_M__21_2016_22	OQ711406
BankIt2688017	AEP0558_2016-02-09_PH_M_MSM_24_2015_42	OQ711407
BankIt2688017	AEP0559_2016-12-23_PH_M_MSM_36_2012_32	OQ711408
BankIt2688017	AEP0560_2016-12-23_PH_M__22_2015_21	OQ711409
BankIt2688017	AEP0561_2016-12-23_PH_M__35_2014_32	OQ711410
BankIt2688017	AEP0562_2016-11-02_PH_M__31__	OQ711411
BankIt2688017	AEP0562_2017-07-27_PH_M__31_2016_30	OQ711412
BankIt2688017	AEP0567_2016-02-12_PH_M_ND_35_ND_ND	OQ711413
BankIt2688017	AEP0568_2016-02-17_PH_M__31__	OQ711414
BankIt2688017	AEP0569_2016-02-17_PH_M_HET_50_2006_40	OQ711415
BankIt2688017	AEP0569_2017-09-11_PH_M_HET_51_2006_40	OQ711416
BankIt2688017	AEP0570_2016-02-18_PH_M_MSM_30_2015_29	OQ711417
BankIt2688017	AEP0573_2016-02-18_PH_M__28_2012_25	OQ711418
BankIt2688017	AEP0574_2016-02-18_PH_M__29_2014_27	OQ711419
BankIt2688017	AEP0575_2016-02-17_PH_M__30_2014_28	OQ711420
BankIt2688017	AEP0576_2016-04-20_PH_M_MSM_29_2015_29	OQ711421
BankIt2688017	AEP0579_2016-02-23_PH_M_ND_33_ND_ND	OQ711422
BankIt2688017	AEP0580_2016-02-24_PH_M__25_2016_24	OQ711423
BankIt2688017	AEP0581_2016-02-26_PH_M_MSM_40_2012_28	OQ711424
BankIt2688017	AEP0582_2016-02-26_PH_M_MTC_1_ND_1	OQ711425
BankIt2688017	AEP0583_2016-02-29_PH_M_MSM_31_2012_28	OQ711426
BankIt2688017	AEP0583_2017-10-10_PH_M_MSM_33_2012_28	OQ711427
BankIt2688017	AEP0584_2016-02-26_PH_M_MSM_26_2012_22	OQ711428
BankIt2688017	AEP0586_2016-03-03_PH_M_MSM_28_2016_26	OQ711429
BankIt2688017	AEP0587_2016-03-03_PH_M_HET_33_2013_30	OQ711430
BankIt2688017	AEP0588_2016-03-07_PH_M_MSM_26_2015_25	OQ711431
BankIt2688017	AEP0589_2016-03-07_PH_M__26_2015_25	OQ711432
BankIt2688017	AEP0590_2016-03-08_PH_M_ND_28_2015_27	OQ711433
BankIt2688017	AEP0591_2016-03-10_PH_F_IDU_33_2006_26	OQ711434
BankIt2688017	AEP0591_2017-05-22_PH_F_IDU_34_2006_26	OQ711435
BankIt2688017	AEP0591_2018-04-11_PH_F_IDU_35_2006_26	OQ711436
BankIt2688017	AEP0592_2016-03-11_PH_M_ND_27_2015_26	OQ711437
BankIt2688017	AEP0593_2017-09-08_PH_M__28_2014_25	OQ711438
BankIt2688017	AEP0593_2016-03-11_PH_M_ND_27_ND_ND	OQ711439
BankIt2688017	AEP0594_2016-03-10_PH_M_HET_26_2015_42	OQ711440
BankIt2688017	AEP0595_2016-03-14_PH_M__30_2014_29	OQ711441
BankIt2688017	AEP0596_2016-03-18_PH_M_MSM_27_2015_26	OQ711442
BankIt2688017	AEP0596_2017-07-19_PH_M_MSM_28_2015_26	OQ711443
BankIt2688017	AEP0597_2017-01-09_PH_M_MSM_21_2014_21	OQ711444
BankIt2688017	AEP0598_2017-01-03_PH_F_MTC_7_2013_4	OQ711445
BankIt2688017	AEP0599_2017-01-03_PH_M__35_2015_34	OQ711446
BankIt2688017	AEP0600_2017-02-24_PH_M_MSM_36_2016_35	OQ711447
BankIt2688017	AEP0601_2017-02-24_PH_M_MTC_2_ND_2	OQ711448
BankIt2688017	AEP0601_2017-08-22_PH_M_MTC_2_ND_2	OQ711449
BankIt2688017	AEP0601_2018-03-15_PH_M_MTC_3_ND_2	OQ711450
BankIt2688017	AEP0602_2017-02-24_PH_M__34_2013_30	OQ711451
BankIt2688017	AEP0603_2017-02-27_PH_M_HET_24_2016_24	OQ711452
BankIt2688017	AEP0604_2017-02-27_PH_M_MSM_28_2015_26	OQ711453
BankIt2688017	AEP0606_2017-02-28_PH_M_MSM_26_2016_26	OQ711454
BankIt2688017	AEP0607_2017-02-28_PH_M_MSM_25_2016_24	OQ711455
BankIt2688017	AEP0608_2017-02-28_PH_M_MSM_27_2012_19	OQ711456
BankIt2688017	AEP0609_2017-03-02_PH_M_MSM_22_2016_22	OQ711457
BankIt2688017	AEP0610_2017-02-22_PH_M__26_2015_24	OQ711458
BankIt2688017	AEP0611_2017-03-02_PH_M_MSM_28_2017_28	OQ711459
BankIt2688017	AEP0612_2017-03-03_PH_M_MSM_28_2012_25	OQ711460
BankIt2688017	AEP0613_2017-02-27_PH_M__24_2014_21	OQ711461
BankIt2688017	AEP0615_2017-03-07_PH_M_MSM_40_2012_40	OQ711462
BankIt2688017	AEP0616_2017-03-07_PH_M__26_2016_25	OQ711463
BankIt2688017	AEP0620_2017-03-09_PH_M_MSM_30_2012_25	OQ711464
BankIt2688017	AEP0620_2017-05-12_PH_M_MSM_30_2012_25	OQ711465
BankIt2688017	AEP0621_2017-03-09_PH_M__28_2014_25	OQ711466
BankIt2688017	AEP0622_2017-03-09_PH_M__34_2014_32	OQ711467
BankIt2688017	AEP0624_2017-03-05_PH_M__34_2016_33	OQ711468
BankIt2688017	AEP0625_2017-03-10_PH_M_MSM_29_2016_28	OQ711469
BankIt2688017	AEP0626_2017-03-10_PH_M_ND_35_ND_ND	OQ711470
BankIt2688017	AEP0627_2017-03-08_PH_M_MSM_24_2015_22	OQ711471
BankIt2688017	AEP0628_2017-07-28_PH_M_ND_32_2016_32	OQ711472
BankIt2688017	AEP0629_2017-03-10_PH_M_MSM_27_2011_25	OQ711473
BankIt2688017	AEP0629_2017-03-29_PH_M_MSM_28_2011_25	OQ711474
BankIt2688017	AEP0629_2017-05-11_PH_M_MSM_28_2011_25	OQ711475
BankIt2688017	AEP0630_2017-03-10_PH_M_MSM_22_2016_21	OQ711476
BankIt2688017	AEP0631_2017-03-09_PH_M__32_2012_28	OQ711477
BankIt2688017	AEP0632_2017-03-14_PH_M_HET_27_2015_26	OQ711478
BankIt2688017	AEP0633_2017-03-10_PH_M_MSM_35_2013_31	OQ711479
BankIt2688017	AEP0634_2017-03-15_PH_M__31_2016_30	OQ711480
BankIt2688017	AEP0636_2017-03-15_PH_M__35_2016_34	OQ711481
BankIt2688017	AEP0637_2017-01-09_PH_M__46_2012_42	OQ711482
BankIt2688017	AEP0639_2017-03-16_PH_M_ND_29_2016_29	OQ711483
BankIt2688017	AEP0641_2017-03-16_PH_M_MSM_21_ND_18	OQ711484
BankIt2688017	AEP0641_2017-11-23_PH_M_MSM_21_ND_18	OQ711485
BankIt2688017	AEP0643_2017-03-17_PH_M_MSM_19_ND_19	OQ711486
BankIt2688017	AEP0644_2017-03-17_PH_M__27_2015_25	OQ711487
BankIt2688017	AEP0645_2017-03-20_PH_M_MSM_31_2013_27	OQ711488
BankIt2688017	AEP0646_2017-03-20_PH_M_MSM_26_2014_23	OQ711489
BankIt2688017	AEP0646_2018-02-02_PH_M_MSM_26_2014_23	OQ711490
BankIt2688017	AEP0648_2017-03-21_PH_M_MSM_20_2015_19	OQ711491
BankIt2688017	AEP0649_2017-03-21_PH_M_MSM_45_2011_39	OQ711492
BankIt2688017	AEP0651_2017-03-24_PH_M_MSM_24_2015_22	OQ711493
BankIt2688017	AEP0652_2017-03-21_PH_M_MSM_36_2017_36	OQ711494
BankIt2688017	AEP0653_2017-03-14_PH_M_MSM_29_2016_28	OQ711495
BankIt2688017	AEP0654_2017-02-28_PH_M_MSM_33_2015_31	OQ711496
BankIt2688017	AEP0656_2017-03-27_PH_M_MSM_34_2011_28	OQ711497
BankIt2688017	AEP0657_2017-03-27_PH_M_MSM_28_2016_27	OQ711498
BankIt2688017	AEP0658_2017-03-27_PH_M_MSM_29_2014_27	OQ711499
BankIt2688017	AEP0659_2017-03-27_PH_M_MSM_26_2017_26	OQ711500
BankIt2688017	AEP0661_2017-03-28_PH_M_MSM_24_2017_24	OQ711501
BankIt2688017	AEP0662_2017-03-30_PH_M_MSM_23_2015_21	OQ711502
BankIt2688017	AEP0664_2017-01-17_PH_M__43_2015_42	OQ711503
BankIt2688017	AEP0664_2017-03-23_PH_M__44_2015_42	OQ711504
BankIt2688017	AEP0665_2017-03-30_PH_M__30_2015_28	OQ711505
BankIt2688017	AEP0666_2017-03-30_PH_M_ND_26_2017_26	OQ711506
BankIt2688017	AEP0667_2017-03-30_PH_M__30_2015_28	OQ711507
BankIt2688017	AEP0668_2017-03-31_PH_M_ND_27_ND_ND	OQ711508
BankIt2688017	AEP0669_2017-04-04_PH_M__21_2016_20	OQ711509
BankIt2688017	AEP0670_2017-01-13_PH_M_MSM_24_2015_32	OQ711510
BankIt2688017	AEP0671_2017-03-30_PH_M__29_2014_26	OQ711511
BankIt2688017	AEP0672_2017-04-04_PH_M__31_2017_31	OQ711512
BankIt2688017	AEP0673_2017-04-06_PH_M_MSM_28_2017_28	OQ711513
BankIt2688017	AEP0674_2017-04-06_PH_M_MSM_30_2017_30	OQ711514
BankIt2688017	AEP0676_2017-04-07_PH_M_MSM_23_2016_22	OQ711515
BankIt2688017	AEP0677_2017-04-07_PH_M_MSM_33_2013_29	OQ711516
BankIt2688017	AEP0679_2017-04-07_PH_M_MSM_23_2014_20	OQ711517
BankIt2688017	AEP0680_2017-04-11_PH_M_ND_24_2014_24	OQ711518
BankIt2688017	AEP0680_2017-04-11_PH_M_ND_28_2014_24	OQ711519
BankIt2688017	AEP0681_2017-04-11_PH_M__38_2015_35	OQ711520
BankIt2688017	AEP0682_2017-04-11_PH_M_MSM_24_2016_23	OQ711521
BankIt2688017	AEP0683_2017-04-12_PH_M__29_2015_27	OQ711522
BankIt2688017	AEP0684_2017-04-18_PH_M_MSM_35_2017_35	OQ711523
BankIt2688017	AEP0685_2017-04-18_PH_M__31_2016_30	OQ711524
BankIt2688017	AEP0686_2017-04-11_PH_M__25_2015_23	OQ711525
BankIt2688017	AEP0687_2017-04-10_PH_M__27_2014_24	OQ711526
BankIt2688017	AEP0688_2017-04-21_PH_M_MSM_32_ND_32	OQ711527
BankIt2688017	AEP0690_2017-04-21_PH_M__24_2016_23	OQ711528
BankIt2688017	AEP0691_2017-04-06_PH_M__39_2016_38	OQ711529
BankIt2688017	AEP0692_2017-04-20_PH_M_MSM_43_2015_41	OQ711530
BankIt2688017	AEP0693_2017-04-25_PH_M_MSM_31_2016_30	OQ711531
BankIt2688017	AEP0696_2017-04-27_PH_M_MSM_23_2015_11	OQ711532
BankIt2688017	AEP0697_2017-04-27_PH_M_MSM_35_2014_26	OQ711533
BankIt2688017	AEP0698_2017-04-27_PH_M__32_2016_32	OQ711534
BankIt2688017	AEP0701_2017-05-02_PH_M_MSM_35_2017_35	OQ711535
BankIt2688017	AEP0703_2017-05-04_PH_M_MSM_40_2015_39	OQ711536
BankIt2688017	AEP0704_2017-01-16_PH_M_ND_23_2014_21	OQ711537
BankIt2688017	AEP0705_2017-05-04_PH_M_ND_31_ND_ND	OQ711538
BankIt2688017	AEP0706_2017-05-04_PH_M_ND_25_ND_ND	OQ711539
BankIt2688017	AEP0707_2017-04-27_PH_M__26_2015_23	OQ711540
BankIt2688017	AEP0709_2017-05-09_PH_M__26_2014_23	OQ711541
BankIt2688017	AEP0710_2017-05-29_PH_M_ND_30_2012_25	OQ711542
BankIt2688017	AEP0711_2017-05-11_PH_M__36_2011_30	OQ711543
BankIt2688017	AEP0712_2017-05-11_PH_M_MSM_47_2017_47	OQ711544
BankIt2688017	AEP0714_2017-05-12_PH_M_MSM_24_2015_22	OQ711545
BankIt2688017	AEP0715_2017-05-12_PH_M_MSM_24_2017_24	OQ711546
BankIt2688017	AEP0716_2017-01-15_PH_M_ND_25_ND_ND	OQ711547
BankIt2688017	AEP0718_2017-01-16_PH_M_MSM_36_2009_29	OQ711548
BankIt2688017	AEP0719_2017-05-16_PH_M__41_2016_40	OQ711549
BankIt2688017	AEP0720_2017-05-12_PH_M__27_2015_25	OQ711550
BankIt2688017	AEP0722_2017-05-17_PH_M__27_2015_25	OQ711551
BankIt2688017	AEP0723_2017-05-18_PH_M_MSM_34_2015_32	OQ711552
BankIt2688017	AEP0726_2017-05-18_PH_M_MSM_23_2016_22	OQ711553
BankIt2688017	AEP0727_2017-05-06_PH_M__25_2016_23	OQ711554
BankIt2688017	AEP0728_2017-01-17_PH_M_MSM_26_2016_32	OQ711555
BankIt2688017	AEP0729_2017-05-19_PH_M__32_2015_30	OQ711556
BankIt2688017	AEP0731_2017-05-23_PH_M_MSM_25_2016_24	OQ711557
BankIt2688017	AEP0732_2017-05-23_PH_M__36_2015_32	OQ711558
BankIt2688017	AEP0733_2017-05-24_PH_M__33_2013_29	OQ711559
BankIt2688017	AEP0734_2017-05-26_PH_M_MSM_28_2014_34	OQ711560
BankIt2688017	AEP0735_2017-05-26_PH_M__27_2013_23	OQ711561
BankIt2688017	AEP0736_2017-05-29_PH_M_HET_30_2017_30	OQ711562
BankIt2688017	AEP0737_2017-01-16_PH_M__34_2015_32	OQ711563
BankIt2688017	AEP0740_2017-05-16_PH_M__30__	OQ711564
BankIt2688017	AEP0741_2017-05-31_PH_M__27_2016_26	OQ711565
BankIt2688017	AEP0742_2017-05-31_PH_M_MSM_28_2017_28	OQ711566
BankIt2688017	AEP0744_2017-06-02_PH_M_MSM_23_2015_21	OQ711567
BankIt2688017	AEP0745_2017-06-02_PH_M_ND_34_ND_ND	OQ711568
BankIt2688017	AEP0745_2017-12-01_PH_M_ND_34_ND_ND	OQ711569
BankIt2688017	AEP0746_2017-05-05_PH_M_MSM_32_2014_29	OQ711570
BankIt2688017	AEP0747_2017-06-05_PH_M__27_2011_22	OQ711571
BankIt2688017	AEP0748_2017-06-06_PH_M_ND_16_2017_16	OQ711572
BankIt2688017	AEP0750_2017-06-06_PH_M_ND_27_ND_ND	OQ711573
BankIt2688017	AEP0753_2017-01-19_PH_M__35_2014_32	OQ711574
BankIt2688017	AEP0755_2017-06-09_PH_M_ND_26_ND_ND	OQ711575
BankIt2688017	AEP0756_2017-06-08_PH_M__37_2016_36	OQ711576
BankIt2688017	AEP0758_2017-06-03_PH_M__25_2016_25	OQ711577
BankIt2688017	AEP0759_2017-06-08_PH_M__35_2016_34	OQ711578
BankIt2688017	AEP0760_2017-06-08_PH_M__27_2016_33	OQ711579
BankIt2688017	AEP0761_2017-06-08_PH_M__35_2016_34	OQ711580
BankIt2688017	AEP0762_2017-06-08_PH_M__30_2013_26	OQ711581
BankIt2688017	AEP0763_2017-06-08_PH_M__25_2016_24	OQ711582
BankIt2688017	AEP0764_2017-06-08_PH_M__27_2016_27	OQ711583
BankIt2688017	AEP0766_2017-06-08_PH_M__31_2016_30	OQ711584
BankIt2688017	AEP0768_2017-05-11_PH_M__23_2016_22	OQ711585
BankIt2688017	AEP0772_2017-06-15_PH_M_MSM_29_2014_28	OQ711586
BankIt2688017	AEP0773_2017-01-19_PH_M_MSM_25_2014_22	OQ711587
BankIt2688017	AEP0774_2017-06-20_PH_M_ND_31_ND_ND	OQ711588
BankIt2688017	AEP0776_2017-06-15_PH_M_MSM_29_2013_26	OQ711589
BankIt2688017	AEP0778_2017-06-16_PH_M__23_2017_23	OQ711590
BankIt2688017	AEP0779_2017-06-16_PH_M_MSM_23_2015_21	OQ711591
BankIt2688017	AEP0781_2017-06-20_PH_M_ND_33_ND_ND	OQ711592
BankIt2688017	AEP1337_2015-04-26_PH_M_MSM_30_2015_30	OQ711593
BankIt2688017	AEP0399_2016-08-05_PH_M_MSM_27_2012_23	OQ711594
BankIt2688017	AEP0368_2016-07-07_PH_M_ND_38_2012_35	OQ711595
BankIt2688017	AEP1500_2010-09-17_PH_M_MSM_25_2010_24	OQ711596
BankIt2688017	AEP1472_2011-03-18_PH_M_MSM_33_2009_30	OQ711597
BankIt2688017	AEP1460_2009-01-22_PH_M_MSM_40_2009_40	OQ711598
BankIt2688017	AEP1437_2008-12-18_PH_M_MSM_25_2008_24	OQ711599
BankIt2688017	AEP1431_2008-10-28_PH_M_MSM_26_2008_26	OQ711600
BankIt2688017	AEP1421_2009-01-08_PH_M_HET_32_2007_30	OQ711601
BankIt2688017	AEP0004_2013-05-02_PH_M_MSM_50_2008_48	OQ711602
